# Supplementary material for: Very low prevalence of bovine tuberculosis in cattle in Sylhet district of Bangladesh
Source: Heliyon. 2023 Nov 20;9(12):e22756. doi: 10.1016/j.heliyon.2023.e22756 (PMC10709486; doi:10.1016/j.heliyon.2023.e22756)
Supplement: Multimedia component 1 [file mmc1.xlsx]

## Sheet: Herd information
Farm_no	herd_size	aminal_tested
1	33	10
2	7	7
3	8	8
4	14	10
5	30	10
6	10	10
7	56	15
8	17	10
9	20	10
10	11	11
11	8	8
12	12	10
13	9	9
14	91	10
15	65	10
16	17	13
17	12	10
18	11	11
19	15	11
20	8	8
21	27	14
22	16	12
23	8	8
24	9	9
25	8	8
26	12	10
27	8	8
28	12	10
29	10	10
30	9	9
31	12	12
32	11	11
33	25	16
34	10	10
35	9	9
36	27	14
37	9	5
38	13	8
39	15	8
40	46	15
41	39	16
42	28	15
43	18	9
44	19	12
45	40	20
46	23	12
47	19	10
48	16	11
