# Supplementary material for: Very low prevalence of bovine tuberculosis in cattle in Sylhet district of Bangladesh
Source: Heliyon. 2023 Nov 20;9(12):e22756. doi: 10.1016/j.heliyon.2023.e22756 (PMC10709486; doi:10.1016/j.heliyon.2023.e22756)
Supplement: Multimedia component 3 [file mmc3.xlsx]

## Sheet: DATA
Upizilla	questionnaire_no__Herd_Id_	animal_id	Test_Result	Breed	Gender	Age__mth_	BCS	age_cat	INTEGRATED_FARMING	TYPE_OF_INTEGRATED_FARMING	HERD_SIZE	HOUSING_SYSTEM	VENTILATION_SYSTEM	SUPPLY_OF_BALANCED_RATION	SOURCE_OF_WATER_SUPPLY	GRAZING_FACILITY	TYPE_OF_GRAZING_FACILITY	mixed_with_wild_Animals	WEANING_OF_CALVES	CALVES_KEPT_TOGETHER	LENGTH_OF_TIME_CALVES_KEPT_TOGET	FOOTBATH	USE_OF_DISINFECTANT_IN_FOOTBATH	USE_OF_DISINFECTANT_IN_FARM	CLEANING_OF_BARN	USE_OF_DISINFECTANT_in_Barn	PROPER_DRAINAGE_SYSTEM	CLEANING_OF_INSTRUMENT	PRESENCE_OF_WILDLIFE_around_the_FARM	SANITARY_CONDITION_OF_CALVING_SI	CHRONIC_COUGH_IN_LAST_6_MONYH	SUFFERED_FROM_TB_IN_LAST_2_YEARS	CATTLE_BEEN_TESTED_WITH_TUBERCUL	CATTLE_DIED_OF_TB	DISPOSAL_OF_CARCASS	REPLACEMENT_STOCK	_STAFFS_PERSONAL_HYGIENE	STAFF_HAVING_TB	PRESENCE_OF_TB_AT_PRESENT_IN_STAF
0.01	0.0101	0.010101	0	1	1	48	4	2	0	0	33	1	2	1	1	0	0	0	0	1	1	0	0	0	1	0	1	1	0	2	0	0	0	0	0	3	1	0	0
0.01	0.0101	0.010102	0	1	1	52	4	3	0	0	33	1	2	1	1	0	0	0	0	1	1	0	0	0	1	0	1	1	0	2	0	0	0	0	0	3	1	0	0
0.01	0.0101	0.010103	0	1	1	60	4	3	0	0	33	1	2	1	1	0	0	0	0	1	1	0	0	0	1	0	1	1	0	2	0	0	0	0	0	3	1	0	0
0.01	0.0101	0.010104	0	1	1	58	4	3	0	0	33	1	2	1	1	0	0	0	0	1	1	0	0	0	1	0	1	1	0	2	0	0	0	0	0	3	1	0	0
0.01	0.0101	0.010105	0	1	1	36	4	2	0	0	33	1	2	1	1	0	0	0	0	1	1	0	0	0	1	0	1	1	0	2	0	0	0	0	0	3	1	0	0
0.01	0.0101	0.010106	0	1	1	42	4	2	0	0	33	1	2	1	1	0	0	0	0	1	1	0	0	0	1	0	1	1	0	2	0	0	0	0	0	3	1	0	0
0.01	0.0101	0.010107	0	1	1	48	4	2	0	0	33	1	2	1	1	0	0	0	0	1	1	0	0	0	1	0	1	1	0	2	0	0	0	0	0	3	1	0	0
0.01	0.0101	0.010108	0	1	1	30	4	2	0	0	33	1	2	1	1	0	0	0	0	1	1	0	0	0	1	0	1	1	0	2	0	0	0	0	0	3	1	0	0
0.01	0.0101	0.010109	0	1	1	42	4	2	0	0	33	1	2	1	1	0	0	0	0	1	1	0	0	0	1	0	1	1	0	2	0	0	0	0	0	3	1	0	0
0.01	0.0101	0.01011	0	1	1	52	4	3	0	0	33	1	2	1	1	0	0	0	0	1	1	0	0	0	1	0	1	1	0	2	0	0	0	0	0	3	1	0	0
0.01	0.0102	0.010201	0	1	1	58	4	3	0	0	7	1	2	1	1	0	0	0	0	0	0	0	0	0	0	1	1	1	0	2	0	0	0	0	0	3	0	0	0
0.01	0.0102	0.010202	0	1	1	60	4	3	0	0	7	1	2	1	1	0	0	0	0	0	0	0	0	0	0	1	1	1	0	2	0	0	0	0	0	3	0	0	0
0.01	0.0102	0.010203	0	1	1	42	4	2	0	0	7	1	2	1	1	0	0	0	0	0	0	0	0	0	0	1	1	1	0	2	0	0	0	0	0	3	0	0	0
0.01	0.0102	0.010204	0	1	1	36	4	2	0	0	7	1	2	1	1	0	0	0	0	0	0	0	0	0	0	1	1	1	0	2	0	0	0	0	0	3	0	0	0
0.01	0.0102	0.010205	0	1	1	30	4	2	0	0	7	1	2	1	1	0	0	0	0	0	0	0	0	0	0	1	1	1	0	2	0	0	0	0	0	3	0	0	0
0.01	0.0102	0.010206	0	1	1	2	3	1	0	0	7	1	2	1	1	0	0	0	0	0	0	0	0	0	0	1	1	1	0	2	0	0	0	0	0	3	0	0	0
0.01	0.0102	0.010207	0	1	1	6	3	1	0	0	7	1	2	1	1	0	0	0	0	0	0	0	0	0	0	1	1	1	0	2	0	0	0	0	0	3	0	0	0
0.01	0.0103	0.010301	0	2	0	24	3	2	1	1	8	2	2	0	1	1	1	1	0	1	2	0	0	0	1	0	1	0	0	1	0	0	0	0	0	3	1	0	0
0.01	0.0103	0.010302	0	2	0	30	3	2	1	1	8	2	2	0	1	1	1	1	0	1	2	0	0	0	1	0	1	0	0	1	0	0	0	0	0	3	1	0	0
0.01	0.0103	0.010303	0	2	1	60	3	3	1	1	8	2	2	0	1	1	1	1	0	1	2	0	0	0	1	0	1	0	0	1	0	0	0	0	0	3	1	0	0
0.01	0.0103	0.010304	0	2	1	60	4	3	1	1	8	2	2	0	1	1	1	1	0	1	2	0	0	0	1	0	1	0	0	1	0	0	0	0	0	3	1	0	0
0.01	0.0103	0.010305	0	2	1	72	3	3	1	1	8	2	2	0	1	1	1	1	0	1	2	0	0	0	1	0	1	0	0	1	0	0	0	0	0	3	1	0	0
0.01	0.0103	0.010306	0	2	0	3	3	1	1	1	8	2	2	0	1	1	1	1	0	1	2	0	0	0	1	0	1	0	0	1	0	0	0	0	0	3	1	0	0
0.01	0.0103	0.010307	0	2	1	12	3	1	1	1	8	2	2	0	1	1	1	1	0	1	2	0	0	0	1	0	1	0	0	1	0	0	0	0	0	3	1	0	0
0.01	0.0103	0.010308	0	2	0	10	3	1	1	1	8	2	2	0	1	1	1	1	0	1	2	0	0	0	1	0	1	0	0	1	0	0	0	0	0	3	1	0	0
0.01	0.0104	0.010401	0	2	1	30	3	2	1	1	14	2	2	1	1	1	1	0	0	0	0	0	0	0	1	0	1	1	0	2	0	0	0	0	0	1	1	0	0
0.01	0.0104	0.010402	0	2	1	56	3	3	1	1	14	2	2	1	1	1	1	0	0	0	0	0	0	0	1	0	1	1	0	2	0	0	0	0	0	1	1	0	0
0.01	0.0104	0.010403	0	2	1	60	3	3	1	1	14	2	2	1	1	1	1	0	0	0	0	0	0	0	1	0	1	1	0	2	0	0	0	0	0	1	1	0	0
0.01	0.0104	0.010404	0	2	1	60	3	3	1	1	14	2	2	1	1	1	1	0	0	0	0	0	0	0	1	0	1	1	0	2	0	0	0	0	0	1	1	0	0
0.01	0.0104	0.010405	0	2	1	42	3	2	1	1	14	2	2	1	1	1	1	0	0	0	0	0	0	0	1	0	1	1	0	2	0	0	0	0	0	1	1	0	0
0.01	0.0104	0.010406	0	2	1	48	4	2	1	1	14	2	2	1	1	1	1	0	0	0	0	0	0	0	1	0	1	1	0	2	0	0	0	0	0	1	1	0	0
0.01	0.0104	0.010407	0	2	1	48	3	2	1	1	14	2	2	1	1	1	1	0	0	0	0	0	0	0	1	0	1	1	0	2	0	0	0	0	0	1	1	0	0
0.01	0.0104	0.010408	0	2	1	56	3	3	1	1	14	2	2	1	1	1	1	0	0	0	0	0	0	0	1	0	1	1	0	2	0	0	0	0	0	1	1	0	0
0.01	0.0104	0.010409	0	2	1	66	3	3	1	1	14	2	2	1	1	1	1	0	0	0	0	0	0	0	1	0	1	1	0	2	0	0	0	0	0	1	1	0	0
0.01	0.0104	0.01041	0	2	1	48	3	2	1	1	14	2	2	1	1	1	1	0	0	0	0	0	0	0	1	0	1	1	0	2	0	0	0	0	0	1	1	0	0
0.01	0.0105	0.010501	0	1	1	48	4	2	0	0	30	1	2	1	1	0	0	0	0	0	0	0	0	1	1	1	1	1	0	2	0	0	0	0	0	1	1	0	0
0.01	0.0105	0.010502	0	1	1	60	4	3	0	0	30	1	2	1	1	0	0	0	0	0	0	0	0	1	1	1	1	1	0	2	0	0	0	0	0	1	1	0	0
0.01	0.0105	0.010503	0	1	1	54	4	3	0	0	30	1	2	1	1	0	0	0	0	0	0	0	0	1	1	1	1	1	0	2	0	0	0	0	0	1	1	0	0
0.01	0.0105	0.010504	0	1	1	36	4	2	0	0	30	1	2	1	1	0	0	0	0	0	0	0	0	1	1	1	1	1	0	2	0	0	0	0	0	1	1	0	0
0.01	0.0105	0.010505	0	1	1	42	4	2	0	0	30	1	2	1	1	0	0	0	0	0	0	0	0	1	1	1	1	1	0	2	0	0	0	0	0	1	1	0	0
0.01	0.0105	0.010506	0	1	1	30	4	2	0	0	30	1	2	1	1	0	0	0	0	0	0	0	0	1	1	1	1	1	0	2	0	0	0	0	0	1	1	0	0
0.01	0.0105	0.010507	0	1	1	46	4	2	0	0	30	1	2	1	1	0	0	0	0	0	0	0	0	1	1	1	1	1	0	2	0	0	0	0	0	1	1	0	0
0.01	0.0105	0.010508	0	1	1	48	4	2	0	0	30	1	2	1	1	0	0	0	0	0	0	0	0	1	1	1	1	1	0	2	0	0	0	0	0	1	1	0	0
0.01	0.0105	0.010509	0	1	0	36	4	2	0	0	30	1	2	1	1	0	0	0	0	0	0	0	0	1	1	1	1	1	0	2	0	0	0	0	0	1	1	0	0
0.01	0.0105	0.01051	0	1	1	42	4	2	0	0	30	1	2	1	1	0	0	0	0	0	0	0	0	1	1	1	1	1	0	2	0	0	0	0	0	1	1	0	0
0.02	0.0201	0.020101	0	1	1	36	4	2	1	2	10	1	2	1	1	0	0	0	0	1	1	0	0	1	1	1	1	1	0	2	0	0	0	0	0	3	1	0	0
0.02	0.0201	0.020102	0	1	1	36	3	2	1	2	10	1	2	1	1	0	0	0	0	1	1	0	0	1	1	1	1	1	0	2	0	0	0	0	0	3	1	0	0
0.02	0.0201	0.020103	0	1	1	48	4	2	1	2	10	1	2	1	1	0	0	0	0	1	1	0	0	1	1	1	1	1	0	2	0	0	0	0	0	3	1	0	0
0.02	0.0201	0.020104	0	1	1	60	4	3	1	2	10	1	2	1	1	0	0	0	0	1	1	0	0	1	1	1	1	1	0	2	0	0	0	0	0	3	1	0	0
0.02	0.0201	0.020105	0	1	1	42	4	2	1	2	10	1	2	1	1	0	0	0	0	1	1	0	0	1	1	1	1	1	0	2	0	0	0	0	0	3	1	0	0
0.02	0.0201	0.020106	0	1	1	48	4	2	1	2	10	1	2	1	1	0	0	0	0	1	1	0	0	1	1	1	1	1	0	2	0	0	0	0	0	3	1	0	0
0.02	0.0201	0.020107	0	1	1	52	3	3	1	2	10	1	2	1	1	0	0	0	0	1	1	0	0	1	1	1	1	1	0	2	0	0	0	0	0	3	1	0	0
0.02	0.0201	0.020108	0	1	1	42	3	2	1	2	10	1	2	1	1	0	0	0	0	1	1	0	0	1	1	1	1	1	0	2	0	0	0	0	0	3	1	0	0
0.02	0.0201	0.020109	0	1	0	12	3	1	1	2	10	1	2	1	1	0	0	0	0	1	1	0	0	1	1	1	1	1	0	2	0	0	0	0	0	3	1	0	0
0.02	0.0201	0.02011	0	1	1	6	3	1	1	2	10	1	2	1	1	0	0	0	0	1	1	0	0	1	1	1	1	1	0	2	0	0	0	0	0	3	1	0	0
0.02	0.0202	0.020201	0	1	1	60	4	3	1	2	56	1	2	1	1	0	0	0	1	1	2	0	0	1	1	1	1	1	0	2	0	0	0	0	0	3	1	0	0
0.02	0.0202	0.020202	0	1	1	48	4	2	1	2	56	1	2	1	1	0	0	0	1	1	2	0	0	1	1	1	1	1	0	2	0	0	0	0	0	3	1	0	0
0.02	0.0202	0.020203	0	1	1	72	4	3	1	2	56	1	2	1	1	0	0	0	1	1	2	0	0	1	1	1	1	1	0	2	0	0	0	0	0	3	1	0	0
0.02	0.0202	0.020204	0	1	1	36	4	2	1	2	56	1	2	1	1	0	0	0	1	1	2	0	0	1	1	1	1	1	0	2	0	0	0	0	0	3	1	0	0
0.02	0.0202	0.020205	0	1	1	54	4	3	1	2	56	1	2	1	1	0	0	0	1	1	2	0	0	1	1	1	1	1	0	2	0	0	0	0	0	3	1	0	0
0.02	0.0202	0.020206	0	1	1	60	4	3	1	2	56	1	2	1	1	0	0	0	1	1	2	0	0	1	1	1	1	1	0	2	0	0	0	0	0	3	1	0	0
0.02	0.0202	0.020207	0	1	1	84	4	3	1	2	56	1	2	1	1	0	0	0	1	1	2	0	0	1	1	1	1	1	0	2	0	0	0	0	0	3	1	0	0
0.02	0.0202	0.020208	0	1	1	48	4	2	1	2	56	1	2	1	1	0	0	0	1	1	2	0	0	1	1	1	1	1	0	2	0	0	0	0	0	3	1	0	0
0.02	0.0202	0.020209	0	1	1	54	4	3	1	2	56	1	2	1	1	0	0	0	1	1	2	0	0	1	1	1	1	1	0	2	0	0	0	0	0	3	1	0	0
0.02	0.0202	0.02021	0	1	1	78	4	3	1	2	56	1	2	1	1	0	0	0	1	1	2	0	0	1	1	1	1	1	0	2	0	0	0	0	0	3	1	0	0
0.02	0.0202	0.020211	0	1	1	18	4	2	1	2	56	1	2	1	1	0	0	0	1	1	2	0	0	1	1	1	1	1	0	2	0	0	0	0	0	3	1	0	0
0.02	0.0202	0.020212	0	1	1	10	4	1	1	2	56	1	2	1	1	0	0	0	1	1	2	0	0	1	1	1	1	1	0	2	0	0	0	0	0	3	1	0	0
0.02	0.0202	0.020213	0	1	0	12	4	1	1	2	56	1	2	1	1	0	0	0	1	1	2	0	0	1	1	1	1	1	0	2	0	0	0	0	0	3	1	0	0
0.02	0.0202	0.020214	0	1	0	15	4	2	1	2	56	1	2	1	1	0	0	0	1	1	2	0	0	1	1	1	1	1	0	2	0	0	0	0	0	3	1	0	0
0.02	0.0202	0.020215	0	1	1	16	4	2	1	2	56	1	2	1	1	0	0	0	1	1	2	0	0	1	1	1	1	1	0	2	0	0	0	0	0	3	1	0	0
0.02	0.0203	0.020301	0	1	1	48	4	2	0	0	17	2	2	1	1	0	0	0	0	1	1	0	0	1	1	1	1	1	0	2	0	0	0	0	0	1	1	0	0
0.02	0.0203	0.020302	0	1	1	60	4	3	0	0	17	2	2	1	1	0	0	0	0	1	1	0	0	1	1	1	1	1	0	2	0	0	0	0	0	1	1	0	0
0.02	0.0203	0.020303	0	1	1	36	4	2	0	0	17	2	2	1	1	0	0	0	0	1	1	0	0	1	1	1	1	1	0	2	0	0	0	0	0	1	1	0	0
0.02	0.0203	0.020304	0	1	1	42	4	2	0	0	17	2	2	1	1	0	0	0	0	1	1	0	0	1	1	1	1	1	0	2	0	0	0	0	0	1	1	0	0
0.02	0.0203	0.020305	0	1	1	30	4	2	0	0	17	2	2	1	1	0	0	0	0	1	1	0	0	1	1	1	1	1	0	2	0	0	0	0	0	1	1	0	0
0.02	0.0203	0.020306	0	1	1	42	4	2	0	0	17	2	2	1	1	0	0	0	0	1	1	0	0	1	1	1	1	1	0	2	0	0	0	0	0	1	1	0	0
0.02	0.0203	0.020307	0	1	1	48	4	2	0	0	17	2	2	1	1	0	0	0	0	1	1	0	0	1	1	1	1	1	0	2	0	0	0	0	0	1	1	0	0
0.02	0.0203	0.020308	0	1	1	60	4	3	0	0	17	2	2	1	1	0	0	0	0	1	1	0	0	1	1	1	1	1	0	2	0	0	0	0	0	1	1	0	0
0.02	0.0203	0.020309	0	1	1	66	4	3	0	0	17	2	2	1	1	0	0	0	0	1	1	0	0	1	1	1	1	1	0	2	0	0	0	0	0	1	1	0	0
0.02	0.0203	0.02031	0	1	1	42	4	2	0	0	17	2	2	1	1	0	0	0	0	1	1	0	0	1	1	1	1	1	0	2	0	0	0	0	0	1	1	0	0
0.02	0.0204	0.020401	0	1	1	36	4	2	0	0	20	1	2	1	1	0	0	0	0	1	1	0	0	0	1	1	1	1	0	2	0	0	0	0	0	3	0	0	0
0.02	0.0204	0.020402	0	1	1	48	4	2	0	0	20	1	2	1	1	0	0	0	0	1	1	0	0	0	1	1	1	1	0	2	0	0	0	0	0	3	0	0	0
0.02	0.0204	0.020403	0	1	1	54	4	3	0	0	20	1	2	1	1	0	0	0	0	1	1	0	0	0	1	1	1	1	0	2	0	0	0	0	0	3	0	0	0
0.02	0.0204	0.020404	0	1	1	60	4	3	0	0	20	1	2	1	1	0	0	0	0	1	1	0	0	0	1	1	1	1	0	2	0	0	0	0	0	3	0	0	0
0.02	0.0204	0.020405	0	1	1	48	4	2	0	0	20	1	2	1	1	0	0	0	0	1	1	0	0	0	1	1	1	1	0	2	0	0	0	0	0	3	0	0	0
0.02	0.0204	0.020406	0	1	1	36	4	2	0	0	20	1	2	1	1	0	0	0	0	1	1	0	0	0	1	1	1	1	0	2	0	0	0	0	0	3	0	0	0
0.02	0.0204	0.020407	0	1	1	42	4	2	0	0	20	1	2	1	1	0	0	0	0	1	1	0	0	0	1	1	1	1	0	2	0	0	0	0	0	3	0	0	0
0.02	0.0204	0.020408	0	1	1	6	3	1	0	0	20	1	2	1	1	0	0	0	0	1	1	0	0	0	1	1	1	1	0	2	0	0	0	0	0	3	0	0	0
0.02	0.0204	0.020409	0	1	0	10	2	1	0	0	20	1	2	1	1	0	0	0	0	1	1	0	0	0	1	1	1	1	0	2	0	0	0	0	0	3	0	0	0
0.02	0.0204	0.02041	0	1	0	8	3	1	0	0	20	1	2	1	1	0	0	0	0	1	1	0	0	0	1	1	1	1	0	2	0	0	0	0	0	3	0	0	0
0.03	0.0301	0.030101	0	2	0	36	4	2	1	1	11	2	2	0	1	1	1	1	1	1	2	0	0	0	1	0	0	0	0	1	1	0	0	0	0	3	0	0	0
0.03	0.0301	0.030102	0	2	0	42	3	2	1	1	11	2	2	0	1	1	1	1	1	1	2	0	0	0	1	0	0	0	0	1	1	0	0	0	0	3	0	0	0
0.03	0.0301	0.030103	0	2	1	60	3	3	1	1	11	2	2	0	1	1	1	1	1	1	2	0	0	0	1	0	0	0	0	1	1	0	0	0	0	3	0	0	0
0.03	0.0301	0.030104	0	2	0	30	4	2	1	1	11	2	2	0	1	1	1	1	1	1	2	0	0	0	1	0	0	0	0	1	1	0	0	0	0	3	0	0	0
0.03	0.0301	0.030105	0	2	1	48	3	2	1	1	11	2	2	0	1	1	1	1	1	1	2	0	0	0	1	0	0	0	0	1	1	0	0	0	0	3	0	0	0
0.03	0.0301	0.030106	0	2	1	52	3	3	1	1	11	2	2	0	1	1	1	1	1	1	2	0	0	0	1	0	0	0	0	1	1	0	0	0	0	3	0	0	0
0.03	0.0301	0.030107	0	2	0	36	4	2	1	1	11	2	2	0	1	1	1	1	1	1	2	0	0	0	1	0	0	0	0	1	1	0	0	0	0	3	0	0	0
0.03	0.0301	0.030108	0	2	1	42	3	2	1	1	11	2	2	0	1	1	1	1	1	1	2	0	0	0	1	0	0	0	0	1	1	0	0	0	0	3	0	0	0
0.03	0.0301	0.030109	0	2	0	8	3	1	1	1	11	2	2	0	1	1	1	1	1	1	2	0	0	0	1	0	0	0	0	1	1	0	0	0	0	3	0	0	0
0.03	0.0301	0.03011	0	2	0	6	3	1	1	1	11	2	2	0	1	1	1	1	1	1	2	0	0	0	1	0	0	0	0	1	1	0	0	0	0	3	0	0	0
0.03	0.0301	0.030111	0	2	1	12	3	1	1	1	11	2	2	0	1	1	1	1	1	1	2	0	0	0	1	0	0	0	0	1	1	0	0	0	0	3	0	0	0
0.03	0.0302	0.030201	0	2	0	36	3	2	1	1	8	2	3	1	1	1	1	1	0	1	3	0	0	0	1	0	0	0	0	1	0	0	0	0	0	3	1	0	0
0.03	0.0302	0.030202	0	2	1	42	3	2	1	1	8	2	3	1	1	1	1	1	0	1	3	0	0	0	1	0	0	0	0	1	0	0	0	0	0	3	1	0	0
0.03	0.0302	0.030203	0	2	1	48	3	2	1	1	8	2	3	1	1	1	1	1	0	1	3	0	0	0	1	0	0	0	0	1	0	0	0	0	0	3	1	0	0
0.03	0.0302	0.030204	0	2	1	60	3	3	1	1	8	2	3	1	1	1	1	1	0	1	3	0	0	0	1	0	0	0	0	1	0	0	0	0	0	3	1	0	0
0.03	0.0302	0.030205	0	2	0	42	3	2	1	1	8	2	3	1	1	1	1	1	0	1	3	0	0	0	1	0	0	0	0	1	0	0	0	0	0	3	1	0	0
0.03	0.0302	0.030206	0	2	0	6	3	1	1	1	8	2	3	1	1	1	1	1	0	1	3	0	0	0	1	0	0	0	0	1	0	0	0	0	0	3	1	0	0
0.03	0.0302	0.030207	0	2	0	6	3	1	1	1	8	2	3	1	1	1	1	1	0	1	3	0	0	0	1	0	0	0	0	1	0	0	0	0	0	3	1	0	0
0.03	0.0302	0.030208	0	2	1	8	3	1	1	1	8	2	3	1	1	1	1	1	0	1	3	0	0	0	1	0	0	0	0	1	0	0	0	0	0	3	1	0	0
0.03	0.0303	0.030301	0	2	0	30	3	2	1	1	12	2	3	0	1	1	1	1	0	1	3	0	0	0	1	0	0	0	1	1	0	0	0	0	0	1	1	0	0
0.03	0.0303	0.030302	0	2	0	30	3	2	1	1	12	2	3	0	1	1	1	1	0	1	3	0	0	0	1	0	0	0	1	1	0	0	0	0	0	1	1	0	0
0.03	0.0303	0.030303	0	2	0	36	3	2	1	1	12	2	3	0	1	1	1	1	0	1	3	0	0	0	1	0	0	0	1	1	0	0	0	0	0	1	1	0	0
0.03	0.0303	0.030304	0	2	1	60	3	3	1	1	12	2	3	0	1	1	1	1	0	1	3	0	0	0	1	0	0	0	1	1	0	0	0	0	0	1	1	0	0
0.03	0.0303	0.030305	0	2	1	48	3	2	1	1	12	2	3	0	1	1	1	1	0	1	3	0	0	0	1	0	0	0	1	1	0	0	0	0	0	1	1	0	0
0.03	0.0303	0.030306	0	2	1	54	3	3	1	1	12	2	3	0	1	1	1	1	0	1	3	0	0	0	1	0	0	0	1	1	0	0	0	0	0	1	1	0	0
0.03	0.0303	0.030307	0	2	0	24	3	2	1	1	12	2	3	0	1	1	1	1	0	1	3	0	0	0	1	0	0	0	1	1	0	0	0	0	0	1	1	0	0
0.03	0.0303	0.030308	0	2	0	30	3	2	1	1	12	2	3	0	1	1	1	1	0	1	3	0	0	0	1	0	0	0	1	1	0	0	0	0	0	1	1	0	0
0.03	0.0303	0.030309	0	2	0	38	3	2	1	1	12	2	3	0	1	1	1	1	0	1	3	0	0	0	1	0	0	0	1	1	0	0	0	0	0	1	1	0	0
0.03	0.0303	0.03031	0	2	1	66	3	3	1	1	12	2	3	0	1	1	1	1	0	1	3	0	0	0	1	0	0	0	1	1	0	0	0	0	0	1	1	0	0
0.03	0.0304	0.030401	0	2	0	48	4	2	1	1	9	2	2	1	1	1	1	1	0	1	3	0	0	0	1	0	0	0	1	1	0	0	0	0	0	3	0	0	0
0.03	0.0304	0.030402	0	2	0	36	4	2	1	1	9	2	2	1	1	1	1	1	0	1	3	0	0	0	1	0	0	0	1	1	0	0	0	0	0	3	0	0	0
0.03	0.0304	0.030403	0	2	0	42	4	2	1	1	9	2	2	1	1	1	1	1	0	1	3	0	0	0	1	0	0	0	1	1	0	0	0	0	0	3	0	0	0
0.03	0.0304	0.030404	0	2	0	30	4	2	1	1	9	2	2	1	1	1	1	1	0	1	3	0	0	0	1	0	0	0	1	1	0	0	0	0	0	3	0	0	0
0.03	0.0304	0.030405	0	2	1	48	3	2	1	1	9	2	2	1	1	1	1	1	0	1	3	0	0	0	1	0	0	0	1	1	0	0	0	0	0	3	0	0	0
0.03	0.0304	0.030406	0	2	1	60	3	3	1	1	9	2	2	1	1	1	1	1	0	1	3	0	0	0	1	0	0	0	1	1	0	0	0	0	0	3	0	0	0
0.03	0.0304	0.030407	0	2	1	54	3	3	1	1	9	2	2	1	1	1	1	1	0	1	3	0	0	0	1	0	0	0	1	1	0	0	0	0	0	3	0	0	0
0.03	0.0304	0.030408	0	2	1	36	3	2	1	1	9	2	2	1	1	1	1	1	0	1	3	0	0	0	1	0	0	0	1	1	0	0	0	0	0	3	0	0	0
0.03	0.0304	0.030409	0	2	1	48	3	2	1	1	9	2	2	1	1	1	1	1	0	1	3	0	0	0	1	0	0	0	1	1	0	0	0	0	0	3	0	0	0
0.04	0.0401	0.040101	0	1	1	48	4	2	0	0	91	1	3	1	1	0	0	0	0	1	1	0	0	1	1	0	1	1	0	2	1	0	1	0	0	3	1	0	0
0.04	0.0401	0.040102	0	1	1	60	4	3	0	0	91	1	3	1	1	0	0	0	0	1	1	0	0	1	1	0	1	1	0	2	1	0	1	0	0	3	1	0	0
0.04	0.0401	0.040103	0	1	1	54	4	3	0	0	91	1	3	1	1	0	0	0	0	1	1	0	0	1	1	0	1	1	0	2	1	0	1	0	0	3	1	0	0
0.04	0.0401	0.040104	0	1	1	36	4	2	0	0	91	1	3	1	1	0	0	0	0	1	1	0	0	1	1	0	1	1	0	2	1	0	1	0	0	3	1	0	0
0.04	0.0401	0.040105	0	1	1	42	4	2	0	0	91	1	3	1	1	0	0	0	0	1	1	0	0	1	1	0	1	1	0	2	1	0	1	0	0	3	1	0	0
0.04	0.0401	0.040106	0	1	1	42	4	2	0	0	91	1	3	1	1	0	0	0	0	1	1	0	0	1	1	0	1	1	0	2	1	0	1	0	0	3	1	0	0
0.04	0.0401	0.040107	0	1	1	66	4	3	0	0	91	1	3	1	1	0	0	0	0	1	1	0	0	1	1	0	1	1	0	2	1	0	1	0	0	3	1	0	0
0.04	0.0401	0.040108	0	1	1	60	4	3	0	0	91	1	3	1	1	0	0	0	0	1	1	0	0	1	1	0	1	1	0	2	1	0	1	0	0	3	1	0	0
0.04	0.0401	0.040109	0	1	1	48	4	2	0	0	91	1	3	1	1	0	0	0	0	1	1	0	0	1	1	0	1	1	0	2	1	0	1	0	0	3	1	0	0
0.04	0.0401	0.04011	0	1	1	54	4	3	0	0	91	1	3	1	1	0	0	0	0	1	1	0	0	1	1	0	1	1	0	2	1	0	1	0	0	3	1	0	0
0.04	0.0402	0.040201	0	1	1	48	4	2	0	0	65	2	2	1	1	0	0	0	0	0	0	0	0	1	1	1	1	1	0	2	0	0	0	0	0	1	1	0	0
0.04	0.0402	0.040202	0	1	1	60	4	3	0	0	65	2	2	1	1	0	0	0	0	0	0	0	0	1	1	1	1	1	0	2	0	0	0	0	0	1	1	0	0
0.04	0.0402	0.040203	0	1	1	54	4	3	0	0	65	2	2	1	1	0	0	0	0	0	0	0	0	1	1	1	1	1	0	2	0	0	0	0	0	1	1	0	0
0.04	0.0402	0.040204	0	1	1	36	4	2	0	0	65	2	2	1	1	0	0	0	0	0	0	0	0	1	1	1	1	1	0	2	0	0	0	0	0	1	1	0	0
0.04	0.0402	0.040205	0	1	1	42	4	2	0	0	65	2	2	1	1	0	0	0	0	0	0	0	0	1	1	1	1	1	0	2	0	0	0	0	0	1	1	0	0
0.04	0.0402	0.040206	0	1	1	42	4	2	0	0	65	2	2	1	1	0	0	0	0	0	0	0	0	1	1	1	1	1	0	2	0	0	0	0	0	1	1	0	0
0.04	0.0402	0.040207	0	1	1	66	4	3	0	0	65	2	2	1	1	0	0	0	0	0	0	0	0	1	1	1	1	1	0	2	0	0	0	0	0	1	1	0	0
0.04	0.0402	0.040208	0	1	1	60	4	3	0	0	65	2	2	1	1	0	0	0	0	0	0	0	0	1	1	1	1	1	0	2	0	0	0	0	0	1	1	0	0
0.04	0.0402	0.040209	0	1	1	48	4	2	0	0	65	2	2	1	1	0	0	0	0	0	0	0	0	1	1	1	1	1	0	2	0	0	0	0	0	1	1	0	0
0.04	0.0402	0.04021	0	1	1	54	4	3	0	0	65	2	2	1	1	0	0	0	0	0	0	0	0	1	1	1	1	1	0	2	0	0	0	0	0	1	1	0	0
0.05	0.0501	0.050101	0	2	1	54	4	3	1	1	17	2	2	0	1	0	0	0	0	1	3	0	0	0	0	0	0	1	0	2	0	0	0	0	0	3	1	0	0
0.05	0.0501	0.050102	0	2	1	48	4	2	1	1	17	2	2	0	1	0	0	0	0	1	3	0	0	0	0	0	0	1	0	2	0	0	0	0	0	3	1	0	0
0.05	0.0501	0.050103	0	2	1	48	3	2	1	1	17	2	2	0	1	0	0	0	0	1	3	0	0	0	0	0	0	1	0	2	0	0	0	0	0	3	1	0	0
0.05	0.0501	0.050104	0	2	0	8	4	1	1	1	17	2	2	0	1	0	0	0	0	1	3	0	0	0	0	0	0	1	0	2	0	0	0	0	0	3	1	0	0
0.05	0.0501	0.050105	0	2	0	10	4	1	1	1	17	2	2	0	1	0	0	0	0	1	3	0	0	0	0	0	0	1	0	2	0	0	0	0	0	3	1	0	0
0.05	0.0501	0.050106	0	1	0	42	4	2	1	1	17	2	2	0	1	0	0	0	0	1	3	0	0	0	0	0	0	1	0	2	0	0	0	0	0	3	1	0	0
0.05	0.0501	0.050107	0	1	0	42	5	2	1	1	17	2	2	0	1	0	0	0	0	1	3	0	0	0	0	0	0	1	0	2	0	0	0	0	0	3	1	0	0
0.05	0.0501	0.050108	0	1	0	42	5	2	1	1	17	2	2	0	1	0	0	0	0	1	3	0	0	0	0	0	0	1	0	2	0	0	0	0	0	3	1	0	0
0.05	0.0501	0.050109	0	1	0	30	5	2	1	1	17	2	2	0	1	0	0	0	0	1	3	0	0	0	0	0	0	1	0	2	0	0	0	0	0	3	1	0	0
0.05	0.0501	0.05011	0	1	0	36	5	2	1	1	17	2	2	0	1	0	0	0	0	1	3	0	0	0	0	0	0	1	0	2	0	0	0	0	0	3	1	0	0
0.05	0.0501	0.050111	0	1	0	42	5	2	1	1	17	2	2	0	1	0	0	0	0	1	3	0	0	0	0	0	0	1	0	2	0	0	0	0	0	3	1	0	0
0.05	0.0501	0.050112	0	1	0	42	5	2	1	1	17	2	2	0	1	0	0	0	0	1	3	0	0	0	0	0	0	1	0	2	0	0	0	0	0	3	1	0	0
0.05	0.0501	0.050113	0	1	0	36	5	2	1	1	17	2	2	0	1	0	0	0	0	1	3	0	0	0	0	0	0	1	0	2	0	0	0	0	0	3	1	0	0
0.05	0.0502	0.050201	0	2	1	54	3	3	1	1	12	2	1	0	1	1	1	1	0	1	3	0	0	0	1	0	0	1	0	2	0	0	0	0	0	1	1	0	0
0.05	0.0502	0.050202	0	2	1	42	3	2	1	1	12	2	1	0	1	1	1	1	0	1	3	0	0	0	1	0	0	1	0	2	0	0	0	0	0	1	1	0	0
0.05	0.0502	0.050203	0	2	1	42	3	2	1	1	12	2	1	0	1	1	1	1	0	1	3	0	0	0	1	0	0	1	0	2	0	0	0	0	0	1	1	0	0
0.05	0.0502	0.050204	0	2	1	24	4	2	1	1	12	2	1	0	1	1	1	1	0	1	3	0	0	0	1	0	0	1	0	2	0	0	0	0	0	1	1	0	0
0.05	0.0502	0.050205	0	2	0	6	4	1	1	1	12	2	1	0	1	1	1	1	0	1	3	0	0	0	1	0	0	1	0	2	0	0	0	0	0	1	1	0	0
0.05	0.0502	0.050206	0	2	0	11	4	1	1	1	12	2	1	0	1	1	1	1	0	1	3	0	0	0	1	0	0	1	0	2	0	0	0	0	0	1	1	0	0
0.05	0.0502	0.050207	0	2	1	9	4	1	1	1	12	2	1	0	1	1	1	1	0	1	3	0	0	0	1	0	0	1	0	2	0	0	0	0	0	1	1	0	0
0.05	0.0502	0.050208	0	2	0	60	4	3	1	1	12	2	1	0	1	1	1	1	0	1	3	0	0	0	1	0	0	1	0	2	0	0	0	0	0	1	1	0	0
0.05	0.0502	0.050209	0	1	0	42	5	2	1	1	12	2	1	0	1	1	1	1	0	1	3	0	0	0	1	0	0	1	0	2	0	0	0	0	0	1	1	0	0
0.05	0.0502	0.05021	0	1	0	42	5	2	1	1	12	2	1	0	1	1	1	1	0	1	3	0	0	0	1	0	0	1	0	2	0	0	0	0	0	1	1	0	0
0.05	0.0503	0.050301	0	2	0	42	3	2	1	1	11	2	1	0	1	1	1	1	0	1	3	0	0	0	0	0	0	1	0	1	1	0	0	0	0	1	1	0	0
0.05	0.0503	0.050302	0	2	1	54	3	3	1	1	11	2	1	0	1	1	1	1	0	1	3	0	0	0	0	0	0	1	0	1	1	0	0	0	0	1	1	0	0
0.05	0.0503	0.050303	0	2	1	54	3	3	1	1	11	2	1	0	1	1	1	1	0	1	3	0	0	0	0	0	0	1	0	1	1	0	0	0	0	1	1	0	0
0.05	0.0503	0.050304	0	2	1	48	3	2	1	1	11	2	1	0	1	1	1	1	0	1	3	0	0	0	0	0	0	1	0	1	1	0	0	0	0	1	1	0	0
0.05	0.0503	0.050305	0	2	1	42	3	2	1	1	11	2	1	0	1	1	1	1	0	1	3	0	0	0	0	0	0	1	0	1	1	0	0	0	0	1	1	0	0
0.05	0.0503	0.050306	0	2	1	24	3	2	1	1	11	2	1	0	1	1	1	1	0	1	3	0	0	0	0	0	0	1	0	1	1	0	0	0	0	1	1	0	0
0.05	0.0503	0.050307	0	2	1	48	3	2	1	1	11	2	1	0	1	1	1	1	0	1	3	0	0	0	0	0	0	1	0	1	1	0	0	0	0	1	1	0	0
0.05	0.0503	0.050308	0	2	0	5	4	1	1	1	11	2	1	0	1	1	1	1	0	1	3	0	0	0	0	0	0	1	0	1	1	0	0	0	0	1	1	0	0
0.05	0.0503	0.050309	0	2	0	36	3	2	1	1	11	2	1	0	1	1	1	1	0	1	3	0	0	0	0	0	0	1	0	1	1	0	0	0	0	1	1	0	0
0.05	0.0503	0.05031	0	2	0	36	3	2	1	1	11	2	1	0	1	1	1	1	0	1	3	0	0	0	0	0	0	1	0	1	1	0	0	0	0	1	1	0	0
0.05	0.0503	0.050311	0	2	0	36	4	2	1	1	11	2	1	0	1	1	1	1	0	1	3	0	0	0	0	0	0	1	0	1	1	0	0	0	0	1	1	0	0
0.05	0.0504	0.050401	0	2	1	48	4	2	1	1	15	2	3	0	2	1	1	1	0	1	3	0	0	0	0	0	0	1	0	2	0	0	0	0	0	1	1	0	0
0.05	0.0504	0.050402	0	2	1	18	4	2	1	1	15	2	3	0	2	1	1	1	0	1	3	0	0	0	0	0	0	1	0	2	0	0	0	0	0	1	1	0	0
0.05	0.0504	0.050403	0	2	0	8	4	1	1	1	15	2	3	0	2	1	1	1	0	1	3	0	0	0	0	0	0	1	0	2	0	0	0	0	0	1	1	0	0
0.05	0.0504	0.050404	0	2	1	54	4	3	1	1	15	2	3	0	2	1	1	1	0	1	3	0	0	0	0	0	0	1	0	2	0	0	0	0	0	1	1	0	0
0.05	0.0504	0.050405	0	2	1	66	4	3	1	1	15	2	3	0	2	1	1	1	0	1	3	0	0	0	0	0	0	1	0	2	0	0	0	0	0	1	1	0	0
0.05	0.0504	0.050406	0	2	1	60	4	3	1	1	15	2	3	0	2	1	1	1	0	1	3	0	0	0	0	0	0	1	0	2	0	0	0	0	0	1	1	0	0
0.05	0.0504	0.050407	0	2	0	66	4	3	1	1	15	2	3	0	2	1	1	1	0	1	3	0	0	0	0	0	0	1	0	2	0	0	0	0	0	1	1	0	0
0.05	0.0504	0.050408	0	2	1	18	4	2	1	1	15	2	3	0	2	1	1	1	0	1	3	0	0	0	0	0	0	1	0	2	0	0	0	0	0	1	1	0	0
0.05	0.0504	0.050409	0	2	1	24	4	2	1	1	15	2	3	0	2	1	1	1	0	1	3	0	0	0	0	0	0	1	0	2	0	0	0	0	0	1	1	0	0
0.05	0.0504	0.05041	0	2	0	9	4	1	1	1	15	2	3	0	2	1	1	1	0	1	3	0	0	0	0	0	0	1	0	2	0	0	0	0	0	1	1	0	0
0.05	0.0504	0.050411	0	2	0	30	4	2	1	1	15	2	3	0	2	1	1	1	0	1	3	0	0	0	0	0	0	1	0	2	0	0	0	0	0	1	1	0	0
0.05	0.0505	0.050501	0	2	1	54	5	3	1	1	8	2	2	0	1	1	1	1	0	1	3	0	0	0	1	0	0	1	0	2	0	0	0	0	0	1	1	0	0
0.05	0.0505	0.050502	0	2	1	66	5	3	1	1	8	2	2	0	1	1	1	1	0	1	3	0	0	0	1	0	0	1	0	2	0	0	0	0	0	1	1	0	0
0.05	0.0505	0.050503	0	2	0	48	5	2	1	1	8	2	2	0	1	1	1	1	0	1	3	0	0	0	1	0	0	1	0	2	0	0	0	0	0	1	1	0	0
0.05	0.0505	0.050504	0	2	1	24	5	2	1	1	8	2	2	0	1	1	1	1	0	1	3	0	0	0	1	0	0	1	0	2	0	0	0	0	0	1	1	0	0
0.05	0.0505	0.050505	0	2	1	60	5	3	1	1	8	2	2	0	1	1	1	1	0	1	3	0	0	0	1	0	0	1	0	2	0	0	0	0	0	1	1	0	0
0.05	0.0505	0.050506	0	2	0	36	5	2	1	1	8	2	2	0	1	1	1	1	0	1	3	0	0	0	1	0	0	1	0	2	0	0	0	0	0	1	1	0	0
0.05	0.0505	0.050507	0	2	0	42	5	2	1	1	8	2	2	0	1	1	1	1	0	1	3	0	0	0	1	0	0	1	0	2	0	0	0	0	0	1	1	0	0
0.05	0.0505	0.050508	0	2	1	30	5	2	1	1	8	2	2	0	1	1	1	1	0	1	3	0	0	0	1	0	0	1	0	2	0	0	0	0	0	1	1	0	0
0.06	0.0601	0.060101	0	2	1	48	3	2	1	1	27	2	1	0	2	1	1	1	0	1	3	0	0	0	0	0	0	1	0	1	0	0	0	0	0	1	1	0	0
0.06	0.0601	0.060102	0	2	1	48	3	2	1	1	27	2	1	0	2	1	1	1	0	1	3	0	0	0	0	0	0	1	0	1	0	0	0	0	0	1	1	0	0
0.06	0.0601	0.060103	0	2	0	8	3	1	1	1	27	2	1	0	2	1	1	1	0	1	3	0	0	0	0	0	0	1	0	1	0	0	0	0	0	1	1	0	0
0.06	0.0601	0.060104	0	2	0	6	3	1	1	1	27	2	1	0	2	1	1	1	0	1	3	0	0	0	0	0	0	1	0	1	0	0	0	0	0	1	1	0	0
0.06	0.0601	0.060105	0	2	1	9	4	1	1	1	27	2	1	0	2	1	1	1	0	1	3	0	0	0	0	0	0	1	0	1	0	0	0	0	0	1	1	0	0
0.06	0.0601	0.060106	0	2	0	42	4	2	1	1	27	2	1	0	2	1	1	1	0	1	3	0	0	0	0	0	0	1	0	1	0	0	0	0	0	1	1	0	0
0.06	0.0601	0.060107	0	2	0	42	4	2	1	1	27	2	1	0	2	1	1	1	0	1	3	0	0	0	0	0	0	1	0	1	0	0	0	0	0	1	1	0	0
0.06	0.0601	0.060108	0	2	0	42	4	2	1	1	27	2	1	0	2	1	1	1	0	1	3	0	0	0	0	0	0	1	0	1	0	0	0	0	0	1	1	0	0
0.06	0.0601	0.060109	0	2	1	42	3	2	1	1	27	2	1	0	2	1	1	1	0	1	3	0	0	0	0	0	0	1	0	1	0	0	0	0	0	1	1	0	0
0.06	0.0601	0.06011	0	2	1	24	4	2	1	1	27	2	1	0	2	1	1	1	0	1	3	0	0	0	0	0	0	1	0	1	0	0	0	0	0	1	1	0	0
0.06	0.0601	0.060111	0	2	1	6	3	1	1	1	27	2	1	0	2	1	1	1	0	1	3	0	0	0	0	0	0	1	0	1	0	0	0	0	0	1	1	0	0
0.06	0.0601	0.060112	0	2	0	8	3	1	1	1	27	2	1	0	2	1	1	1	0	1	3	0	0	0	0	0	0	1	0	1	0	0	0	0	0	1	1	0	0
0.06	0.0601	0.060113	0	2	0	42	4	2	1	1	27	2	1	0	2	1	1	1	0	1	3	0	0	0	0	0	0	1	0	1	0	0	0	0	0	1	1	0	0
0.06	0.0601	0.060114	0	2	1	60	4	3	1	1	27	2	1	0	2	1	1	1	0	1	3	0	0	0	0	0	0	1	0	1	0	0	0	0	0	1	1	0	0
0.06	0.0602	0.060201	0	2	0	48	4	2	1	1	16	2	3	0	2	1	1	1	0	1	3	0	0	0	1	0	0	1	0	2	0	0	0	0	0	1	1	0	0
0.06	0.0602	0.060202	0	2	1	42	4	2	1	1	16	2	3	0	2	1	1	1	0	1	3	0	0	0	1	0	0	1	0	2	0	0	0	0	0	1	1	0	0
0.06	0.0602	0.060203	0	2	1	42	4	2	1	1	16	2	3	0	2	1	1	1	0	1	3	0	0	0	1	0	0	1	0	2	0	0	0	0	0	1	1	0	0
0.06	0.0602	0.060204	0	2	0	36	3	2	1	1	16	2	3	0	2	1	1	1	0	1	3	0	0	0	1	0	0	1	0	2	0	0	0	0	0	1	1	0	0
0.06	0.0602	0.060205	0	2	0	36	3	2	1	1	16	2	3	0	2	1	1	1	0	1	3	0	0	0	1	0	0	1	0	2	0	0	0	0	0	1	1	0	0
0.06	0.0602	0.060206	0	2	0	36	3	2	1	1	16	2	3	0	2	1	1	1	0	1	3	0	0	0	1	0	0	1	0	2	0	0	0	0	0	1	1	0	0
0.06	0.0602	0.060207	0	2	0	132	3	3	1	1	16	2	3	0	2	1	1	1	0	1	3	0	0	0	1	0	0	1	0	2	0	0	0	0	0	1	1	0	0
0.06	0.0602	0.060208	0	2	1	6	3	1	1	1	16	2	3	0	2	1	1	1	0	1	3	0	0	0	1	0	0	1	0	2	0	0	0	0	0	1	1	0	0
0.06	0.0602	0.060209	0	2	1	7	3	1	1	1	16	2	3	0	2	1	1	1	0	1	3	0	0	0	1	0	0	1	0	2	0	0	0	0	0	1	1	0	0
0.06	0.0602	0.06021	0	2	0	6	3	1	1	1	16	2	3	0	2	1	1	1	0	1	3	0	0	0	1	0	0	1	0	2	0	0	0	0	0	1	1	0	0
0.06	0.0602	0.060211	0	2	1	66	3	3	1	1	16	2	3	0	2	1	1	1	0	1	3	0	0	0	1	0	0	1	0	2	0	0	0	0	0	1	1	0	0
0.06	0.0602	0.060212	0	2	0	11	4	1	1	1	16	2	3	0	2	1	1	1	0	1	3	0	0	0	1	0	0	1	0	2	0	0	0	0	0	1	1	0	0
0.06	0.0603	0.060301	0	2	1	27	5	2	1	1	8	2	1	0	2	1	1	1	0	1	3	0	0	0	1	0	0	1	0	2	0	0	0	0	0	1	1	0	0
0.06	0.0603	0.060302	0	2	0	30	5	2	1	1	8	2	1	0	2	1	1	1	0	1	3	0	0	0	1	0	0	1	0	2	0	0	0	0	0	1	1	0	0
0.06	0.0603	0.060303	0	2	0	8	4	1	1	1	8	2	1	0	2	1	1	1	0	1	3	0	0	0	1	0	0	1	0	2	0	0	0	0	0	1	1	0	0
0.06	0.0603	0.060304	0	2	1	20	3	2	1	1	8	2	1	0	2	1	1	1	0	1	3	0	0	0	1	0	0	1	0	2	0	0	0	0	0	1	1	0	0
0.06	0.0603	0.060305	0	2	1	2	3	1	1	1	8	2	1	0	2	1	1	1	0	1	3	0	0	0	1	0	0	1	0	2	0	0	0	0	0	1	1	0	0
0.06	0.0603	0.060306	0	2	1	60	3	3	1	1	8	2	1	0	2	1	1	1	0	1	3	0	0	0	1	0	0	1	0	2	0	0	0	0	0	1	1	0	0
0.06	0.0603	0.060307	0	2	1	66	3	3	1	1	8	2	1	0	2	1	1	1	0	1	3	0	0	0	1	0	0	1	0	2	0	0	0	0	0	1	1	0	0
0.06	0.0603	0.060308	0	2	0	7	3	1	1	1	8	2	1	0	2	1	1	1	0	1	3	0	0	0	1	0	0	1	0	2	0	0	0	0	0	1	1	0	0
0.06	0.0604	0.060401	0	2	1	60	3	3	1	1	9	2	2	0	1	1	1	1	0	1	3	0	0	0	0	0	0	1	0	2	0	0	0	0	0	1	1	0	0
0.06	0.0604	0.060402	0	2	0	24	3	2	1	1	9	2	2	0	1	1	1	1	0	1	3	0	0	0	0	0	0	1	0	2	0	0	0	0	0	1	1	0	0
0.06	0.0604	0.060403	0	2	1	25	3	2	1	1	9	2	2	0	1	1	1	1	0	1	3	0	0	0	0	0	0	1	0	2	0	0	0	0	0	1	1	0	0
0.06	0.0604	0.060404	0	2	1	24	4	2	1	1	9	2	2	0	1	1	1	1	0	1	3	0	0	0	0	0	0	1	0	2	0	0	0	0	0	1	1	0	0
0.06	0.0604	0.060405	0	2	0	42	4	2	1	1	9	2	2	0	1	1	1	1	0	1	3	0	0	0	0	0	0	1	0	2	0	0	0	0	0	1	1	0	0
0.06	0.0604	0.060406	0	2	0	11	4	1	1	1	9	2	2	0	1	1	1	1	0	1	3	0	0	0	0	0	0	1	0	2	0	0	0	0	0	1	1	0	0
0.06	0.0604	0.060407	0	2	1	54	3	3	1	1	9	2	2	0	1	1	1	1	0	1	3	0	0	0	0	0	0	1	0	2	0	0	0	0	0	1	1	0	0
0.06	0.0604	0.060408	0	2	0	54	4	3	1	1	9	2	2	0	1	1	1	1	0	1	3	0	0	0	0	0	0	1	0	2	0	0	0	0	0	1	1	0	0
0.06	0.0604	0.060409	0	2	1	48	3	2	1	1	9	2	2	0	1	1	1	1	0	1	3	0	0	0	0	0	0	1	0	2	0	0	0	0	0	1	1	0	0
0.06	0.0605	0.060501	0	2	0	66	4	3	1	1	8	2	1	0	2	1	1	1	0	1	3	0	0	0	0	0	0	1	0	1	0	0	0	0	0	1	1	0	0
0.06	0.0605	0.060502	0	2	1	48	4	2	1	1	8	2	1	0	2	1	1	1	0	1	3	0	0	0	0	0	0	1	0	1	0	0	0	0	0	1	1	0	0
0.06	0.0605	0.060503	0	2	1	60	4	3	1	1	8	2	1	0	2	1	1	1	0	1	3	0	0	0	0	0	0	1	0	1	0	0	0	0	0	1	1	0	0
0.06	0.0605	0.060504	0	2	0	66	4	3	1	1	8	2	1	0	2	1	1	1	0	1	3	0	0	0	0	0	0	1	0	1	0	0	0	0	0	1	1	0	0
0.06	0.0605	0.060505	0	2	1	6	3	1	1	1	8	2	1	0	2	1	1	1	0	1	3	0	0	0	0	0	0	1	0	1	0	0	0	0	0	1	1	0	0
0.06	0.0605	0.060506	0	2	1	54	3	3	1	1	8	2	1	0	2	1	1	1	0	1	3	0	0	0	0	0	0	1	0	1	0	0	0	0	0	1	1	0	0
0.06	0.0605	0.060507	0	2	0	7	3	1	1	1	8	2	1	0	2	1	1	1	0	1	3	0	0	0	0	0	0	1	0	1	0	0	0	0	0	1	1	0	0
0.06	0.0605	0.060508	0	2	1	60	3	3	1	1	8	2	1	0	2	1	1	1	0	1	3	0	0	0	0	0	0	1	0	1	0	0	0	0	0	1	1	0	0
0.07	0.0701	0.070101	0	2	1	54	3	3	0	0	12	2	1	0	1	1	1	1	0	1	3	0	0	0	0	0	0	1	0	1	0	0	0	0	0	1	1	0	0
0.07	0.0701	0.070102	0	2	1	48	3	2	0	0	12	2	1	0	1	1	1	1	0	1	3	0	0	0	0	0	0	1	0	1	0	0	0	0	0	1	1	0	0
0.07	0.0701	0.070103	0	2	1	26	3	2	0	0	12	2	1	0	1	1	1	1	0	1	3	0	0	0	0	0	0	1	0	1	0	0	0	0	0	1	1	0	0
0.07	0.0701	0.070104	0	2	0	9	4	1	0	0	12	2	1	0	1	1	1	1	0	1	3	0	0	0	0	0	0	1	0	1	0	0	0	0	0	1	1	0	0
0.07	0.0701	0.070105	0	2	0	14	4	2	0	0	12	2	1	0	1	1	1	1	0	1	3	0	0	0	0	0	0	1	0	1	0	0	0	0	0	1	1	0	0
0.07	0.0701	0.070106	0	2	0	15	4	2	0	0	12	2	1	0	1	1	1	1	0	1	3	0	0	0	0	0	0	1	0	1	0	0	0	0	0	1	1	0	0
0.07	0.0701	0.070107	0	2	1	66	3	3	0	0	12	2	1	0	1	1	1	1	0	1	3	0	0	0	0	0	0	1	0	1	0	0	0	0	0	1	1	0	0
0.07	0.0701	0.070108	0	2	0	12	3	1	0	0	12	2	1	0	1	1	1	1	0	1	3	0	0	0	0	0	0	1	0	1	0	0	0	0	0	1	1	0	0
0.07	0.0701	0.070109	0	2	1	24	3	2	0	0	12	2	1	0	1	1	1	1	0	1	3	0	0	0	0	0	0	1	0	1	0	0	0	0	0	1	1	0	0
0.07	0.0701	0.07011	0	2	1	60	3	3	0	0	12	2	1	0	1	1	1	1	0	1	3	0	0	0	0	0	0	1	0	1	0	0	0	0	0	1	1	0	0
0.07	0.0702	0.070201	0	2	1	24	3	2	1	1	8	2	2	0	1	1	1	1	0	1	3	0	0	0	0	0	0	1	0	1	0	0	0	0	0	3	1	0	0
0.07	0.0702	0.070202	0	2	1	48	3	2	1	1	8	2	2	0	1	1	1	1	0	1	3	0	0	0	0	0	0	1	0	1	0	0	0	0	0	3	1	0	0
0.07	0.0702	0.070203	0	2	0	15	4	2	1	1	8	2	2	0	1	1	1	1	0	1	3	0	0	0	0	0	0	1	0	1	0	0	0	0	0	3	1	0	0
0.07	0.0702	0.070204	0	2	1	48	3	2	1	1	8	2	2	0	1	1	1	1	0	1	3	0	0	0	0	0	0	1	0	1	0	0	0	0	0	3	1	0	0
0.07	0.0702	0.070205	0	2	1	54	4	3	1	1	8	2	2	0	1	1	1	1	0	1	3	0	0	0	0	0	0	1	0	1	0	0	0	0	0	3	1	0	0
0.07	0.0702	0.070206	0	2	0	12	3	1	1	1	8	2	2	0	1	1	1	1	0	1	3	0	0	0	0	0	0	1	0	1	0	0	0	0	0	3	1	0	0
0.07	0.0702	0.070207	0	1	0	54	3	3	1	1	8	2	2	0	1	1	1	1	0	1	3	0	0	0	0	0	0	1	0	1	0	0	0	0	0	3	1	0	0
0.07	0.0702	0.070208	0	1	0	54	4	3	1	1	8	2	2	0	1	1	1	1	0	1	3	0	0	0	0	0	0	1	0	1	0	0	0	0	0	3	1	0	0
0.07	0.0703	0.070301	0	2	0	12	4	1	1	1	12	2	1	0	1	1	1	1	0	1	3	0	0	0	1	0	0	1	0	2	0	0	0	0	0	3	1	0	0
0.07	0.0703	0.070302	0	2	0	11	3	1	1	1	12	2	1	0	1	1	1	1	0	1	3	0	0	0	1	0	0	1	0	2	0	0	0	0	0	3	1	0	0
0.07	0.0703	0.070303	0	2	0	10	4	1	1	1	12	2	1	0	1	1	1	1	0	1	3	0	0	0	1	0	0	1	0	2	0	0	0	0	0	3	1	0	0
0.07	0.0703	0.070304	0	2	1	42	4	2	1	1	12	2	1	0	1	1	1	1	0	1	3	0	0	0	1	0	0	1	0	2	0	0	0	0	0	3	1	0	0
0.07	0.0703	0.070305	0	2	0	54	4	3	1	1	12	2	1	0	1	1	1	1	0	1	3	0	0	0	1	0	0	1	0	2	0	0	0	0	0	3	1	0	0
0.07	0.0703	0.070306	0	2	1	48	4	2	1	1	12	2	1	0	1	1	1	1	0	1	3	0	0	0	1	0	0	1	0	2	0	0	0	0	0	3	1	0	0
0.07	0.0703	0.070307	0	2	1	54	4	3	1	1	12	2	1	0	1	1	1	1	0	1	3	0	0	0	1	0	0	1	0	2	0	0	0	0	0	3	1	0	0
0.07	0.0703	0.070308	0	2	0	36	4	2	1	1	12	2	1	0	1	1	1	1	0	1	3	0	0	0	1	0	0	1	0	2	0	0	0	0	0	3	1	0	0
0.07	0.0703	0.070309	0	2	0	42	4	2	1	1	12	2	1	0	1	1	1	1	0	1	3	0	0	0	1	0	0	1	0	2	0	0	0	0	0	3	1	0	0
0.07	0.0703	0.07031	0	2	0	48	4	2	1	1	12	2	1	0	1	1	1	1	0	1	3	0	0	0	1	0	0	1	0	2	0	0	0	0	0	3	1	0	0
0.07	0.0704	0.070401	0	2	1	60	4	3	1	1	10	2	1	0	1	1	1	1	0	1	3	0	0	0	1	0	0	1	0	2	0	0	0	0	0	3	1	0	0
0.07	0.0704	0.070402	0	2	1	42	4	2	1	1	10	2	2	0	1	1	1	1	0	1	3	0	0	0	1	0	0	1	0	2	0	0	0	0	0	1	1	0	0
0.07	0.0704	0.070403	0	2	0	48	4	2	1	1	10	2	2	0	1	1	1	1	0	1	3	0	0	0	1	0	0	1	0	2	0	0	0	0	0	1	1	0	0
0.07	0.0704	0.070404	0	2	1	66	4	3	1	1	10	2	2	0	1	1	1	1	0	1	3	0	0	0	1	0	0	1	0	2	0	0	0	0	0	1	1	0	0
0.07	0.0704	0.070405	0	2	1	24	4	2	1	1	10	2	2	0	1	1	1	1	0	1	3	0	0	0	1	0	0	1	0	2	0	0	0	0	0	1	1	0	0
0.07	0.0704	0.070406	0	2	0	54	3	3	1	1	10	2	2	0	1	1	1	1	0	1	3	0	0	0	1	0	0	1	0	2	0	0	0	0	0	1	1	0	0
0.07	0.0704	0.070407	0	2	0	36	4	2	1	1	10	2	2	0	1	1	1	1	0	1	3	0	0	0	1	0	0	1	0	2	0	0	0	0	0	1	1	0	0
0.07	0.0704	0.070408	0	2	0	12	4	1	1	1	10	2	2	0	1	1	1	1	0	1	3	0	0	0	1	0	0	1	0	2	0	0	0	0	0	1	1	0	0
0.07	0.0704	0.070409	0	2	1	54	3	3	1	1	10	2	2	0	1	1	1	1	0	1	3	0	0	0	1	0	0	1	0	2	0	0	0	0	0	1	1	0	0
0.07	0.0704	0.07041	0	2	1	54	4	3	1	1	10	2	2	0	1	1	1	1	0	1	3	0	0	0	1	0	0	1	0	2	0	0	0	0	0	1	1	0	0
0.07	0.0705	0.070501	0	2	1	48	3	2	1	1	9	2	2	0	1	1	1	1	0	1	3	0	0	0	1	0	0	1	0	2	0	0	0	0	0	1	1	0	0
0.07	0.0705	0.070502	0	2	1	42	4	2	1	1	9	2	2	0	1	1	1	1	0	1	3	0	0	0	1	0	0	1	0	2	0	0	0	0	0	1	1	0	0
0.07	0.0705	0.070503	0	2	0	36	3	2	1	1	9	2	2	0	1	1	1	1	0	1	3	0	0	0	1	0	0	1	0	2	0	0	0	0	0	1	1	0	0
0.07	0.0705	0.070504	0	2	0	36	4	2	1	1	9	2	2	0	1	1	1	1	0	1	3	0	0	0	1	0	0	1	0	2	0	0	0	0	0	1	1	0	0
0.07	0.0705	0.070505	0	2	1	11	4	1	1	1	9	2	2	0	1	1	1	1	0	1	3	0	0	0	1	0	0	1	0	2	0	0	0	0	0	1	1	0	0
0.07	0.0705	0.070506	0	2	0	48	4	2	1	1	9	2	2	0	1	1	1	1	0	1	3	0	0	0	1	0	0	1	0	2	0	0	0	0	0	1	1	0	0
0.07	0.0705	0.070507	0	2	1	24	4	2	1	1	9	2	2	0	1	1	1	1	0	1	3	0	0	0	1	0	0	1	0	2	0	0	0	0	0	1	1	0	0
0.07	0.0705	0.070508	0	2	0	12	4	1	1	1	9	2	2	0	1	1	1	1	0	1	3	0	0	0	1	0	0	1	0	2	0	0	0	0	0	1	1	0	0
0.07	0.0705	0.070509	0	2	1	54	3	3	1	1	9	2	2	0	1	1	1	1	0	1	3	0	0	0	1	0	0	1	0	2	0	0	0	0	0	1	1	0	0
0.08	0.0801	0.080101	0	2	0	42	4	2	0	0	12	2	3	0	2	1	1	1	0	1	3	0	0	0	1	0	0	1	0	2	0	0	0	0	0	1	1	0	0
0.08	0.0801	0.080102	1	2	1	54	4	3	0	0	12	2	3	0	2	1	1	1	0	1	3	0	0	0	1	0	0	1	0	2	0	0	0	0	0	1	1	0	0
0.08	0.0801	0.080103	0	2	1	60	4	3	0	0	12	2	3	0	2	1	1	1	0	1	3	0	0	0	1	0	0	1	0	2	0	0	0	0	0	1	1	0	0
0.08	0.0801	0.080104	0	2	1	48	4	2	0	0	12	2	3	0	2	1	1	1	0	1	3	0	0	0	1	0	0	1	0	2	0	0	0	0	0	1	1	0	0
0.08	0.0801	0.080105	0	2	1	5	4	1	0	0	12	2	3	0	2	1	1	1	0	1	3	0	0	0	1	0	0	1	0	2	0	0	0	0	0	1	1	0	0
0.08	0.0801	0.080106	0	2	0	24	4	2	0	0	12	2	3	0	2	1	1	1	0	1	3	0	0	0	1	0	0	1	0	2	0	0	0	0	0	1	1	0	0
0.08	0.0801	0.080107	0	2	1	25	4	2	0	0	12	2	3	0	2	1	1	1	0	1	3	0	0	0	1	0	0	1	0	2	0	0	0	0	0	1	1	0	0
0.08	0.0801	0.080108	0	2	1	54	4	3	0	0	12	2	3	0	2	1	1	1	0	1	3	0	0	0	1	0	0	1	0	2	0	0	0	0	0	1	1	0	0
0.08	0.0801	0.080109	0	2	1	48	4	2	0	0	12	2	3	0	2	1	1	1	0	1	3	0	0	0	1	0	0	1	0	2	0	0	0	0	0	1	1	0	0
0.08	0.0801	0.08011	0	2	1	7	4	1	0	0	12	2	3	0	2	1	1	1	0	1	3	0	0	0	1	0	0	1	0	2	0	0	0	0	0	1	1	0	0
0.08	0.0801	0.080111	0	2	0	9	4	1	0	0	12	2	3	0	2	1	1	1	0	1	3	0	0	0	1	0	0	1	0	2	0	0	0	0	0	1	1	0	0
0.08	0.0801	0.080112	0	2	1	24	4	2	0	0	12	2	3	0	2	1	1	1	0	1	3	0	0	0	1	0	0	1	0	2	0	0	0	0	0	1	1	0	0
0.08	0.0802	0.080201	0	2	1	7	4	1	0	0	11	2	3	0	2	1	1	1	0	1	3	0	0	0	1	0	0	1	0	2	0	0	0	0	0	1	1	0	0
0.08	0.0802	0.080202	0	2	0	11	4	1	0	0	11	2	3	0	2	1	1	1	0	1	3	0	0	0	1	0	0	1	0	2	0	0	0	0	0	1	1	0	0
0.08	0.0802	0.080203	0	2	0	12	4	1	0	0	11	2	3	0	2	1	1	1	0	1	3	0	0	0	1	0	0	1	0	2	0	0	0	0	0	1	1	0	0
0.08	0.0802	0.080204	0	2	1	24	4	2	0	0	11	2	3	0	2	1	1	1	0	1	3	0	0	0	1	0	0	1	0	2	0	0	0	0	0	1	1	0	0
0.08	0.0802	0.080205	0	2	1	48	4	2	0	0	11	2	3	0	2	1	1	1	0	1	3	0	0	0	1	0	0	1	0	2	0	0	0	0	0	1	1	0	0
0.08	0.0802	0.080206	0	2	0	54	4	3	0	0	11	2	3	0	2	1	1	1	0	1	3	0	0	0	1	0	0	1	0	2	0	0	0	0	0	1	1	0	0
0.08	0.0802	0.080207	0	2	1	9	4	1	0	0	11	2	3	0	2	1	1	1	0	1	3	0	0	0	1	0	0	1	0	2	0	0	0	0	0	1	1	0	0
0.08	0.0802	0.080208	0	2	1	54	3	3	0	0	11	2	3	0	2	1	1	1	0	1	3	0	0	0	1	0	0	1	0	2	0	0	0	0	0	1	1	0	0
0.08	0.0802	0.080209	0	2	0	48	4	2	0	0	11	2	3	0	2	1	1	1	0	1	3	0	0	0	1	0	0	1	0	2	0	0	0	0	0	1	1	0	0
0.08	0.0802	0.08021	0	2	0	30	3	2	0	0	11	2	3	0	2	1	1	1	0	1	3	0	0	0	1	0	0	1	0	2	0	0	0	0	0	1	1	0	0
0.08	0.0802	0.080211	0	2	1	26	4	2	0	0	11	2	3	0	2	1	1	1	0	1	3	0	0	0	1	0	0	1	0	2	0	0	0	0	0	1	1	0	0
0.08	0.0803	0.080301	0	2	1	54	4	3	0	0	25	2	3	0	2	1	1	1	0	1	3	0	0	0	0	0	0	1	0	2	0	0	0	0	0	1	1	0	0
0.08	0.0803	0.080302	0	2	1	60	4	3	0	0	25	2	3	0	2	1	1	1	0	1	3	0	0	0	0	0	0	1	0	2	0	0	0	0	0	1	1	0	0
0.08	0.0803	0.080303	0	2	1	14	4	2	0	0	25	2	3	0	2	1	1	1	0	1	3	0	0	0	0	0	0	1	0	2	0	0	0	0	0	1	1	0	0
0.08	0.0803	0.080304	0	2	1	9	4	1	0	0	25	2	3	0	2	1	1	1	0	1	3	0	0	0	0	0	0	1	0	2	0	0	0	0	0	1	1	0	0
0.08	0.0803	0.080305	0	2	0	11	4	1	0	0	25	2	3	0	2	1	1	1	0	1	3	0	0	0	0	0	0	1	0	2	0	0	0	0	0	1	1	0	0
0.08	0.0803	0.080306	0	2	0	9	3	1	0	0	25	2	3	0	2	1	1	1	0	1	3	0	0	0	0	0	0	1	0	2	0	0	0	0	0	1	1	0	0
0.08	0.0803	0.080307	0	2	0	42	4	2	0	0	25	2	3	0	2	1	1	1	0	1	3	0	0	0	0	0	0	1	0	2	0	0	0	0	0	1	1	0	0
0.08	0.0803	0.080308	0	2	1	48	4	2	0	0	25	2	3	0	2	1	1	1	0	1	3	0	0	0	0	0	0	1	0	2	0	0	0	0	0	1	1	0	0
0.08	0.0803	0.080309	0	2	1	54	4	3	0	0	25	2	3	0	2	1	1	1	0	1	3	0	0	0	0	0	0	1	0	2	0	0	0	0	0	1	1	0	0
0.08	0.0803	0.08031	0	2	1	12	4	1	0	0	25	2	3	0	2	1	1	1	0	1	3	0	0	0	0	0	0	1	0	2	0	0	0	0	0	1	1	0	0
0.08	0.0803	0.080311	0	2	0	10	4	1	0	0	25	2	3	0	2	1	1	1	0	1	3	0	0	0	0	0	0	1	0	2	0	0	0	0	0	1	1	0	0
0.08	0.0803	0.080312	0	2	0	54	4	3	0	0	25	2	3	0	2	1	1	1	0	1	3	0	0	0	0	0	0	1	0	2	0	0	0	0	0	1	1	0	0
0.08	0.0803	0.080313	0	2	1	18	4	2	0	0	25	2	3	0	2	1	1	1	0	1	3	0	0	0	0	0	0	1	0	2	0	0	0	0	0	1	1	0	0
0.08	0.0803	0.080314	0	2	1	12	4	1	0	0	25	2	3	0	2	1	1	1	0	1	3	0	0	0	0	0	0	1	0	2	0	0	0	0	0	1	1	0	0
0.08	0.0803	0.080315	0	2	1	42	4	2	0	0	25	2	3	0	2	1	1	1	0	1	3	0	0	0	0	0	0	1	0	2	0	0	0	0	0	1	1	0	0
0.08	0.0803	0.080316	0	2	1	48	4	2	0	0	25	2	3	0	2	1	1	1	0	1	3	0	0	0	0	0	0	1	0	2	0	0	0	0	0	1	1	0	0
0.08	0.0804	0.080401	0	2	1	10	4	1	0	0	10	2	3	0	2	1	1	1	0	1	3	0	0	0	1	0	0	1	0	2	0	0	0	0	0	3	1	0	0
0.08	0.0804	0.080402	0	2	1	9	4	1	0	0	10	2	3	0	2	1	1	1	0	1	3	0	0	0	1	0	0	1	0	2	0	0	0	0	0	3	1	0	0
0.08	0.0804	0.080403	0	2	0	18	4	2	0	0	10	2	3	0	2	1	1	1	0	1	3	0	0	0	1	0	0	1	0	2	0	0	0	0	0	3	1	0	0
0.08	0.0804	0.080404	0	2	1	60	4	3	0	0	10	2	3	0	2	1	1	1	0	1	3	0	0	0	1	0	0	1	0	2	0	0	0	0	0	3	1	0	0
0.08	0.0804	0.080405	0	2	1	9	4	1	0	0	10	2	3	0	2	1	1	1	0	1	3	0	0	0	1	0	0	1	0	2	0	0	0	0	0	3	1	0	0
0.08	0.0804	0.080406	0	2	1	48	4	2	0	0	10	2	3	0	2	1	1	1	0	1	3	0	0	0	1	0	0	1	0	2	0	0	0	0	0	3	1	0	0
0.08	0.0804	0.080407	0	2	1	14	4	2	0	0	10	2	3	0	2	1	1	1	0	1	3	0	0	0	1	0	0	1	0	2	0	0	0	0	0	3	1	0	0
0.08	0.0804	0.080408	0	2	1	42	4	2	0	0	10	2	3	0	2	1	1	1	0	1	3	0	0	0	1	0	0	1	0	2	0	0	0	0	0	3	1	0	0
0.08	0.0804	0.080409	0	2	1	60	4	3	0	0	10	2	3	0	2	1	1	1	0	1	3	0	0	0	1	0	0	1	0	2	0	0	0	0	0	3	1	0	0
0.08	0.0804	0.08041	0	2	1	14	4	2	0	0	10	2	3	0	2	1	1	1	0	1	3	0	0	0	1	0	0	1	0	2	0	0	0	0	0	3	1	0	0
0.08	0.0805	0.080501	0	2	1	21	4	2	0	0	9	2	3	0	1	1	1	1	0	1	3	0	0	0	1	0	0	1	0	2	0	0	0	0	0	1	1	0	0
0.08	0.0805	0.080502	0	2	1	42	3	2	0	0	9	2	3	0	1	1	1	1	0	1	3	0	0	0	1	0	0	1	0	2	0	0	0	0	0	1	1	0	0
0.08	0.0805	0.080503	0	2	0	24	4	2	0	0	9	2	3	0	1	1	1	1	0	1	3	0	0	0	1	0	0	1	0	2	0	0	0	0	0	1	1	0	0
0.08	0.0805	0.080504	0	2	0	54	4	3	0	0	9	2	3	0	1	1	1	1	0	1	3	0	0	0	1	0	0	1	0	2	0	0	0	0	0	1	1	0	0
0.08	0.0805	0.080505	0	2	0	48	4	2	0	0	9	2	3	0	1	1	1	1	0	1	3	0	0	0	1	0	0	1	0	2	0	0	0	0	0	1	1	0	0
0.08	0.0805	0.080506	0	2	1	66	4	3	0	0	9	2	3	0	1	1	1	1	0	1	3	0	0	0	1	0	0	1	0	2	0	0	0	0	0	1	1	0	0
0.08	0.0805	0.080507	0	2	1	11	4	1	0	0	9	2	3	0	1	1	1	1	0	1	3	0	0	0	1	0	0	1	0	2	0	0	0	0	0	1	1	0	0
0.08	0.0805	0.080508	0	2	0	10	4	1	0	0	9	2	3	0	1	1	1	1	0	1	3	0	0	0	1	0	0	1	0	2	0	0	0	0	0	1	1	0	0
0.08	0.0805	0.080509	0	2	1	12	4	1	0	0	9	2	3	0	1	1	1	1	0	1	3	0	0	0	1	0	0	1	0	2	0	0	0	0	0	1	1	0	0
0.09	0.0901	0.090101	0	1	1	48	4	2	1	1	27	2	2	1	1	0	0	0	1	1	2	0	0	0	1	0	1	1	0	2	0	0	0	0	0	1	1	0	0
0.09	0.0901	0.090102	0	1	1	56	4	3	1	1	27	2	2	1	1	0	0	0	1	1	2	0	0	0	1	0	1	1	0	2	0	0	0	0	0	1	1	0	0
0.09	0.0901	0.090103	0	1	1	36	4	2	1	1	27	2	2	1	1	0	0	0	1	1	2	0	0	0	1	0	1	1	0	2	0	0	0	0	0	1	1	0	0
0.09	0.0901	0.090104	0	1	0	24	4	2	1	1	27	2	2	1	1	0	0	0	1	1	2	0	0	0	1	0	1	1	0	2	0	0	0	0	0	1	1	0	0
0.09	0.0901	0.090105	0	1	1	21	4	2	1	1	27	2	2	1	1	0	0	0	1	1	2	0	0	0	1	0	1	1	0	2	0	0	0	0	0	1	1	0	0
0.09	0.0901	0.090106	0	1	1	32	4	2	1	1	27	2	2	1	1	0	0	0	1	1	2	0	0	0	1	0	1	1	0	2	0	0	0	0	0	1	1	0	0
0.09	0.0901	0.090107	0	1	0	18	4	2	1	1	27	2	2	1	1	0	0	0	1	1	2	0	0	0	1	0	1	1	0	2	0	0	0	0	0	1	1	0	0
0.09	0.0901	0.090108	0	1	1	60	4	3	1	1	27	2	2	1	1	0	0	0	1	1	2	0	0	0	1	0	1	1	0	2	0	0	0	0	0	1	1	0	0
0.09	0.0901	0.090109	0	1	1	66	4	3	1	1	27	2	2	1	1	0	0	0	1	1	2	0	0	0	1	0	1	1	0	2	0	0	0	0	0	1	1	0	0
0.09	0.0901	0.09011	0	1	0	36	4	2	1	1	27	2	2	1	1	0	0	0	1	1	2	0	0	0	1	0	1	1	0	2	0	0	0	0	0	1	1	0	0
0.09	0.0901	0.090111	0	1	1	36	4	2	1	1	27	2	2	1	1	0	0	0	1	1	2	0	0	0	1	0	1	1	0	2	0	0	0	0	0	1	1	0	0
0.09	0.0901	0.090112	0	1	1	48	4	2	1	1	27	2	2	1	1	0	0	0	1	1	2	0	0	0	1	0	1	1	0	2	0	0	0	0	0	1	1	0	0
0.09	0.0901	0.090113	0	1	0	30	4	2	1	1	27	2	2	1	1	0	0	0	1	1	2	0	0	0	1	0	1	1	0	2	0	0	0	0	0	1	1	0	0
0.09	0.0901	0.090114	0	1	1	38	4	2	1	1	27	2	2	1	1	0	0	0	1	1	2	0	0	0	1	0	1	1	0	2	0	0	0	0	0	1	1	0	0
0.09	0.0902	0.090201	0	2	0	18	3	2	1	1	9	2	1	0	1	1	1	1	1	1	2	0	0	0	1	0	1	0	1	1	0	0	0	0	0	1	1	0	0
0.09	0.0902	0.090202	0	2	1	24	3	2	1	1	9	2	1	0	1	1	1	1	1	1	2	0	0	0	1	0	1	0	1	1	0	0	0	0	0	1	1	0	0
0.09	0.0902	0.090203	0	2	0	42	3	2	1	1	9	2	1	0	1	1	1	1	1	1	2	0	0	0	1	0	1	0	1	1	0	0	0	0	0	1	1	0	0
0.09	0.0902	0.090204	0	2	1	50	2	3	1	1	9	2	1	0	1	1	1	1	1	1	2	0	0	0	1	0	1	0	1	1	0	0	0	0	0	1	1	0	0
0.09	0.0902	0.090205	0	2	1	42	3	2	1	1	9	2	1	0	1	1	1	1	1	1	2	0	0	0	1	0	1	0	1	1	0	0	0	0	0	1	1	0	0
0.09	0.0903	0.090301	0	1	1	36	4	2	1	1	13	2	2	1	1	1	1	1	1	1	2	0	0	0	1	0	1	0	1	1	0	0	0	0	0	1	1	0	0
0.09	0.0903	0.090302	0	1	1	26	4	2	1	1	13	2	2	1	1	1	1	1	1	1	2	0	0	0	1	0	1	0	1	1	0	0	0	0	0	1	1	0	0
0.09	0.0903	0.090303	0	1	1	30	4	2	1	1	13	2	2	1	1	1	1	1	1	1	2	0	0	0	1	0	1	0	1	1	0	0	0	0	0	1	1	0	0
0.09	0.0903	0.090304	0	2	1	54	3	3	1	1	13	2	2	1	1	1	1	1	1	1	2	0	0	0	1	0	1	0	1	1	0	0	0	0	0	1	1	0	0
0.09	0.0903	0.090305	0	2	0	24	3	2	1	1	13	2	2	1	1	1	1	1	1	1	2	0	0	0	1	0	1	0	1	1	0	0	0	0	0	1	1	0	0
0.09	0.0903	0.090306	0	2	1	50	4	3	1	1	13	2	2	1	1	1	1	1	1	1	2	0	0	0	1	0	1	0	1	1	0	0	0	0	0	1	1	0	0
0.09	0.0903	0.090307	0	2	0	26	4	2	1	1	13	2	2	1	1	1	1	1	1	1	2	0	0	0	1	0	1	0	1	1	0	0	0	0	0	1	1	0	0
0.09	0.0903	0.090308	0	1	1	36	4	2	1	1	13	2	2	1	1	1	1	1	1	1	2	0	0	0	1	0	1	0	1	1	0	0	0	0	0	1	1	0	0
0.09	0.0904	0.090401	0	2	1	60	3	3	1	1	15	3	2	0	2	1	1	1	1	1	1	0	0	1	1	0	1	1	1	2	0	0	0	0	0	2	1	0	0
0.09	0.0904	0.090402	0	2	1	72	3	3	1	1	15	3	2	0	2	1	1	1	1	1	1	0	0	1	1	0	1	1	1	2	0	0	0	0	0	2	1	0	0
0.09	0.0904	0.090403	0	2	1	60	3	3	1	1	15	3	2	0	2	1	1	1	1	1	1	0	0	1	1	0	1	1	1	2	0	0	0	0	0	2	1	0	0
0.09	0.0904	0.090404	0	2	1	54	2	3	1	1	15	3	2	0	2	1	1	1	1	1	1	0	0	1	1	0	1	1	1	2	0	0	0	0	0	2	1	0	0
0.09	0.0904	0.090405	0	2	0	36	3	2	1	1	15	3	2	0	2	1	1	1	1	1	1	0	0	1	1	0	1	1	1	2	0	0	0	0	0	2	1	0	0
0.09	0.0904	0.090406	0	2	0	24	3	2	1	1	15	3	2	0	2	1	1	1	1	1	1	0	0	1	1	0	1	1	1	2	0	0	0	0	0	2	1	0	0
0.09	0.0904	0.090407	0	2	0	48	2	2	1	1	15	3	2	0	2	1	1	1	1	1	1	0	0	1	1	0	1	1	1	2	0	0	0	0	0	2	1	0	0
0.09	0.0904	0.090408	0	2	1	37	3	2	1	1	15	3	2	0	2	1	1	1	1	1	1	0	0	1	1	0	1	1	1	2	0	0	0	0	0	2	1	0	0
0.1	0.1001	0.100101	0	1	1	45	4	2	1	1	46	1	2	1	1	0	0	0	1	1	2	0	0	1	1	1	1	1	0	2	0	0	0	0	0	1	1	0	0
0.1	0.1001	0.100102	0	1	1	38	4	2	1	1	46	1	2	1	1	0	0	0	1	1	2	0	0	1	1	1	1	1	0	2	0	0	0	0	0	1	1	0	0
0.1	0.1001	0.100103	0	1	1	48	4	2	1	1	46	1	2	1	1	0	0	0	1	1	2	0	0	1	1	1	1	1	0	2	0	0	0	0	0	1	1	0	0
0.1	0.1001	0.100104	0	1	1	66	4	3	1	1	46	1	2	1	1	0	0	0	1	1	2	0	0	1	1	1	1	1	0	2	0	0	0	0	0	1	1	0	0
0.1	0.1001	0.100105	0	1	1	56	4	3	1	1	46	1	2	1	1	0	0	0	1	1	2	0	0	1	1	1	1	1	0	2	0	0	0	0	0	1	1	0	0
0.1	0.1001	0.100106	0	1	0	48	4	2	1	1	46	1	2	1	1	0	0	0	1	1	2	0	0	1	1	1	1	1	0	2	0	0	0	0	0	1	1	0	0
0.1	0.1001	0.100107	0	1	0	60	4	3	1	1	46	1	2	1	1	0	0	0	1	1	2	0	0	1	1	1	1	1	0	2	0	0	0	0	0	1	1	0	0
0.1	0.1001	0.100108	0	1	1	69	3	3	1	1	46	1	2	1	1	0	0	0	1	1	2	0	0	1	1	1	1	1	0	2	0	0	0	0	0	1	1	0	0
0.1	0.1001	0.100109	0	1	1	59	4	3	1	1	46	1	2	1	1	0	0	0	1	1	2	0	0	1	1	1	1	1	0	2	0	0	0	0	0	1	1	0	0
0.1	0.1001	0.10011	0	1	1	42	4	2	1	1	46	1	2	1	1	0	0	0	1	1	2	0	0	1	1	1	1	1	0	2	0	0	0	0	0	1	1	0	0
0.1	0.1001	0.100111	0	1	1	38	4	2	1	1	46	1	2	1	1	0	0	0	1	1	2	0	0	1	1	1	1	1	0	2	0	0	0	0	0	1	1	0	0
0.1	0.1001	0.100112	0	1	0	24	4	2	1	1	46	1	2	1	1	0	0	0	1	1	2	0	0	1	1	1	1	1	0	2	0	0	0	0	0	1	1	0	0
0.1	0.1001	0.100113	0	1	0	26	4	2	1	1	46	1	2	1	1	0	0	0	1	1	2	0	0	1	1	1	1	1	0	2	0	0	0	0	0	1	1	0	0
0.1	0.1001	0.100114	0	1	0	18	4	2	1	1	46	1	2	1	1	0	0	0	1	1	2	0	0	1	1	1	1	1	0	2	0	0	0	0	0	1	1	0	0
0.1	0.1001	0.100115	0	1	1	36	3	2	1	1	46	1	2	1	1	0	0	0	1	1	2	0	0	1	1	1	1	1	0	2	0	0	0	0	0	1	1	0	0
0.1	0.1002	0.100201	0	1	1	62	4	3	1	1	39	1	2	1	1	0	0	0	1	1	2	0	1	0	1	1	1	1	0	2	0	0	0	0	0	1	1	0	0
0.1	0.1002	0.100202	0	1	1	72	4	3	1	1	39	1	2	1	1	0	0	0	1	1	2	0	1	0	1	1	1	1	0	2	0	0	0	0	0	1	1	0	0
0.1	0.1002	0.100203	0	1	1	56	4	3	1	1	39	1	2	1	1	0	0	0	1	1	2	0	1	0	1	1	1	1	0	2	0	0	0	0	0	1	1	0	0
0.1	0.1002	0.100204	0	1	0	48	4	2	1	1	39	1	2	1	1	0	0	0	1	1	2	0	1	0	1	1	1	1	0	2	0	0	0	0	0	1	1	0	0
0.1	0.1002	0.100205	0	1	1	52	4	3	1	1	39	1	2	1	1	0	0	0	1	1	2	0	1	0	1	1	1	1	0	2	0	0	0	0	0	1	1	0	0
0.1	0.1002	0.100206	0	1	1	43	4	2	1	1	39	1	2	1	1	0	0	0	1	1	2	0	1	0	1	1	1	1	0	2	0	0	0	0	0	1	1	0	0
0.1	0.1002	0.100207	0	1	1	47	3	2	1	1	39	1	2	1	1	0	0	0	1	1	2	0	1	0	1	1	1	1	0	2	0	0	0	0	0	1	1	0	0
0.1	0.1002	0.100208	0	1	1	49	3	3	1	1	39	1	2	1	1	0	0	0	1	1	2	0	1	0	1	1	1	1	0	2	0	0	0	0	0	1	1	0	0
0.1	0.1002	0.100209	0	1	1	66	3	3	1	1	39	1	2	1	1	0	0	0	1	1	2	0	1	0	1	1	1	1	0	2	0	0	0	0	0	1	1	0	0
0.1	0.1002	0.10021	0	1	1	36	4	2	1	1	39	1	2	1	1	0	0	0	1	1	2	0	1	0	1	1	1	1	0	2	0	0	0	0	0	1	1	0	0
0.1	0.1002	0.100211	0	1	1	30	4	2	1	1	39	1	2	1	1	0	0	0	1	1	2	0	1	0	1	1	1	1	0	2	0	0	0	0	0	1	1	0	0
0.1	0.1002	0.100212	0	1	1	30	4	2	1	1	39	1	2	1	1	0	0	0	1	1	2	0	1	0	1	1	1	1	0	2	0	0	0	0	0	1	1	0	0
0.1	0.1002	0.100213	0	1	0	24	4	2	1	1	39	1	2	1	1	0	0	0	1	1	2	0	1	0	1	1	1	1	0	2	0	0	0	0	0	1	1	0	0
0.1	0.1002	0.100214	0	1	0	20	4	2	1	1	39	1	2	1	1	0	0	0	1	1	2	0	1	0	1	1	1	1	0	2	0	0	0	0	0	1	1	0	0
0.1	0.1002	0.100215	0	1	1	24	3	2	1	1	39	1	2	1	1	0	0	0	1	1	2	0	1	0	1	1	1	1	0	2	0	0	0	0	0	1	1	0	0
0.1	0.1002	0.100216	0	1	1	24	3	2	1	1	39	1	2	1	1	0	0	0	1	1	2	0	1	0	1	1	1	1	0	2	0	0	0	0	0	1	1	0	0
0.1	0.1003	0.100301	0	2	1	24	3	2	1	1	28	2	3	1	1	1	1	1	0	1	2	0	1	1	1	0	1	1	1	2	0	0	0	0	0	1	1	0	0
0.1	0.1003	0.100302	0	2	1	18	3	2	1	1	28	2	3	1	1	1	1	1	0	1	2	0	1	1	1	0	1	1	1	2	0	0	0	0	0	1	1	0	0
0.1	0.1003	0.100303	0	2	0	30	2	2	1	1	28	2	3	1	1	1	1	1	0	1	2	0	1	1	1	0	1	1	1	2	0	0	0	0	0	1	1	0	0
0.1	0.1003	0.100304	0	2	1	36	3	2	1	1	28	2	3	1	1	1	1	1	0	1	2	0	1	1	1	0	1	1	1	2	0	0	0	0	0	1	1	0	0
0.1	0.1003	0.100305	0	2	1	38	3	2	1	1	28	2	3	1	1	1	1	1	0	1	2	0	1	1	1	0	1	1	1	2	0	0	0	0	0	1	1	0	0
0.1	0.1003	0.100306	0	2	1	30	2	2	1	1	28	2	3	1	1	1	1	1	0	1	2	0	1	1	1	0	1	1	1	2	0	0	0	0	0	1	1	0	0
0.1	0.1003	0.100307	0	2	0	32	4	2	1	1	28	2	3	1	1	1	1	1	0	1	2	0	1	1	1	0	1	1	1	2	0	0	0	0	0	1	1	0	0
0.1	0.1003	0.100308	0	2	0	24	4	2	1	1	28	2	3	1	1	1	1	1	0	1	2	0	1	1	1	0	1	1	1	2	0	0	0	0	0	1	1	0	0
0.1	0.1003	0.100309	0	2	1	16	3	2	1	1	28	2	3	1	1	1	1	1	0	1	2	0	1	1	1	0	1	1	1	2	0	0	0	0	0	1	1	0	0
0.1	0.1003	0.10031	0	2	1	23	2	2	1	1	28	2	3	1	1	1	1	1	0	1	2	0	1	1	1	0	1	1	1	2	0	0	0	0	0	1	1	0	0
0.1	0.1003	0.100311	0	2	1	30	3	2	1	1	28	2	3	1	1	1	1	1	0	1	2	0	1	1	1	0	1	1	1	2	0	0	0	0	0	1	1	0	0
0.1	0.1003	0.100312	0	2	1	48	3	2	1	1	28	2	3	1	1	1	1	1	0	1	2	0	1	1	1	0	1	1	1	2	0	0	0	0	0	1	1	0	0
0.1	0.1003	0.100313	0	2	0	42	3	2	1	1	28	2	3	1	1	1	1	1	0	1	2	0	1	1	1	0	1	1	1	2	0	0	0	0	0	1	1	0	0
0.1	0.1003	0.100314	0	2	0	48	2	2	1	1	28	2	3	1	1	1	1	1	0	1	2	0	1	1	1	0	1	1	1	2	0	0	0	0	0	1	1	0	0
0.1	0.1003	0.100315	0	2	0	56	4	3	1	1	28	2	3	1	1	1	1	1	0	1	2	0	1	1	1	0	1	1	1	2	0	0	0	0	0	1	1	0	0
0.11	0.1101	0.110101	0	1	1	57	4	3	1	1	18	2	2	1	1	1	1	1	0	1	2	0	0	0	1	0	1	0	1	2	1	0	0	0	0	1	1	0	0
0.11	0.1101	0.110102	0	1	1	40	4	2	1	1	18	2	2	1	1	1	1	1	0	1	2	0	0	0	1	0	1	0	1	2	1	0	0	0	0	1	1	0	0
0.11	0.1101	0.110103	0	1	1	60	4	3	1	1	18	2	2	1	1	1	1	1	0	1	2	0	0	0	1	0	1	0	1	2	1	0	0	0	0	1	1	0	0
0.11	0.1101	0.110104	0	1	1	30	4	2	1	1	18	2	2	1	1	1	1	1	0	1	2	0	0	0	1	0	1	0	1	2	1	0	0	0	0	1	1	0	0
0.11	0.1101	0.110105	0	1	1	24	4	2	1	1	18	2	2	1	1	1	1	1	0	1	2	0	0	0	1	0	1	0	1	2	1	0	0	0	0	1	1	0	0
0.11	0.1101	0.110106	0	1	1	36	4	2	1	1	18	2	2	1	1	1	1	1	0	1	2	0	0	0	1	0	1	0	1	2	1	0	0	0	0	1	1	0	0
0.11	0.1101	0.110107	0	1	0	24	4	2	1	1	18	2	2	1	1	1	1	1	0	1	2	0	0	0	1	0	1	0	1	2	1	0	0	0	0	1	1	0	0
0.11	0.1101	0.110108	0	1	1	20	4	2	1	1	18	2	2	1	1	1	1	1	0	1	2	0	0	0	1	0	1	0	1	2	1	0	0	0	0	1	1	0	0
0.11	0.1101	0.110109	0	1	1	24	4	2	1	1	18	2	2	1	1	1	1	1	0	1	2	0	0	0	1	0	1	0	1	2	1	0	0	0	0	1	1	0	0
0.11	0.1102	0.110201	0	2	0	30	3	2	1	1	19	2	2	0	2	1	1	1	1	1	2	0	0	0	1	0	0	1	1	1	0	0	0	0	0	1	1	0	0
0.11	0.1102	0.110202	0	2	1	60	3	3	1	1	19	2	2	0	2	1	1	1	1	1	2	0	0	0	1	0	0	1	1	1	0	0	0	0	0	1	1	0	0
0.11	0.1102	0.110203	0	2	1	68	3	3	1	1	19	2	2	0	2	1	1	1	1	1	2	0	0	0	1	0	0	1	1	1	0	0	0	0	0	1	1	0	0
0.11	0.1102	0.110204	0	2	0	24	4	2	1	1	19	2	2	0	2	1	1	1	1	1	2	0	0	0	1	0	0	1	1	1	0	0	0	0	0	1	1	0	0
0.11	0.1102	0.110205	0	2	1	36	3	2	1	1	19	2	2	0	2	1	1	1	1	1	2	0	0	0	1	0	0	1	1	1	0	0	0	0	0	1	1	0	0
0.11	0.1102	0.110206	0	2	1	42	3	2	1	1	19	2	2	0	2	1	1	1	1	1	2	0	0	0	1	0	0	1	1	1	0	0	0	0	0	1	1	0	0
0.11	0.1102	0.110207	0	2	1	48	4	2	1	1	19	2	2	0	2	1	1	1	1	1	2	0	0	0	1	0	0	1	1	1	0	0	0	0	0	1	1	0	0
0.11	0.1102	0.110208	0	2	1	21	4	2	1	1	19	2	2	0	2	1	1	1	1	1	2	0	0	0	1	0	0	1	1	1	0	0	0	0	0	1	1	0	0
0.11	0.1102	0.110209	0	2	0	20	4	2	1	1	19	2	2	0	2	1	1	1	1	1	2	0	0	0	1	0	0	1	1	1	0	0	0	0	0	1	1	0	0
0.11	0.1102	0.11021	0	2	1	36	3	2	1	1	19	2	2	0	2	1	1	1	1	1	2	0	0	0	1	0	0	1	1	1	0	0	0	0	0	1	1	0	0
0.11	0.1102	0.110211	0	2	1	30	3	2	1	1	19	2	2	0	2	1	1	1	1	1	2	0	0	0	1	0	0	1	1	1	0	0	0	0	0	1	1	0	0
0.11	0.1102	0.110212	0	2	1	36	2	2	1	1	19	2	2	0	2	1	1	1	1	1	2	0	0	0	1	0	0	1	1	1	0	0	0	0	0	1	1	0	0
0.11	0.1103	0.110301	0	1	1	72	4	3	1	1	40	2	2	1	1	0	0	0	0	1	2	0	0	0	1	1	1	1	0	2	0	0	0	0	0	1	1	0	0
0.11	0.1103	0.110302	0	1	1	78	4	3	1	1	40	2	2	1	1	0	0	0	0	1	2	0	0	0	1	1	1	1	0	2	0	0	0	0	0	1	1	0	0
0.11	0.1103	0.110303	0	1	1	60	4	3	1	1	40	2	2	1	1	0	0	0	0	1	2	0	0	0	1	1	1	1	0	2	0	0	0	0	0	1	1	0	0
0.11	0.1103	0.110304	0	1	1	74	4	3	1	1	40	2	2	1	1	0	0	0	0	1	2	0	0	0	1	1	1	1	0	2	0	0	0	0	0	1	1	0	0
0.11	0.1103	0.110305	0	1	1	60	4	3	1	1	40	2	2	1	1	0	0	0	0	1	2	0	0	0	1	1	1	1	0	2	0	0	0	0	0	1	1	0	0
0.11	0.1103	0.110306	0	1	1	57	4	3	1	1	40	2	2	1	1	0	0	0	0	1	2	0	0	0	1	1	1	1	0	2	0	0	0	0	0	1	1	0	0
0.11	0.1103	0.110307	0	1	1	50	4	3	1	1	40	2	2	1	1	0	0	0	0	1	2	0	0	0	1	1	1	1	0	2	0	0	0	0	0	1	1	0	0
0.11	0.1103	0.110308	0	1	1	42	4	2	1	1	40	2	2	1	1	0	0	0	0	1	2	0	0	0	1	1	1	1	0	2	0	0	0	0	0	1	1	0	0
0.11	0.1103	0.110309	0	1	1	45	4	2	1	1	40	2	2	1	1	0	0	0	0	1	2	0	0	0	1	1	1	1	0	2	0	0	0	0	0	1	1	0	0
0.11	0.1103	0.11031	0	1	1	68	4	3	1	1	40	2	2	1	1	0	0	0	0	1	2	0	0	0	1	1	1	1	0	2	0	0	0	0	0	1	1	0	0
0.11	0.1103	0.110311	0	1	0	24	4	2	1	1	40	2	2	1	1	0	0	0	0	1	2	0	0	0	1	1	1	1	0	2	0	0	0	0	0	1	1	0	0
0.11	0.1103	0.110312	0	1	1	32	4	2	1	1	40	2	2	1	1	0	0	0	0	1	2	0	0	0	1	1	1	1	0	2	0	0	0	0	0	1	1	0	0
0.11	0.1103	0.110313	0	1	1	33	4	2	1	1	40	2	2	1	1	0	0	0	0	1	2	0	0	0	1	1	1	1	0	2	0	0	0	0	0	1	1	0	0
0.11	0.1103	0.110314	0	1	1	23	4	2	1	1	40	2	2	1	1	0	0	0	0	1	2	0	0	0	1	1	1	1	0	2	0	0	0	0	0	1	1	0	0
0.11	0.1103	0.110315	0	1	1	30	4	2	1	1	40	2	2	1	1	0	0	0	0	1	2	0	0	0	1	1	1	1	0	2	0	0	0	0	0	1	1	0	0
0.11	0.1103	0.110316	0	1	1	32	4	2	1	1	40	2	2	1	1	0	0	0	0	1	2	0	0	0	1	1	1	1	0	2	0	0	0	0	0	1	1	0	0
0.11	0.1103	0.110317	0	1	0	21	4	2	1	1	40	2	2	1	1	0	0	0	0	1	2	0	0	0	1	1	1	1	0	2	0	0	0	0	0	1	1	0	0
0.11	0.1103	0.110318	0	1	1	68	4	3	1	1	40	2	2	1	1	0	0	0	0	1	2	0	0	0	1	1	1	1	0	2	0	0	0	0	0	1	1	0	0
0.11	0.1103	0.110319	0	1	1	62	4	3	1	1	40	2	2	1	1	0	0	0	0	1	2	0	0	0	1	1	1	1	0	2	0	0	0	0	0	1	1	0	0
0.11	0.1103	0.11032	0	1	1	48	4	2	1	1	40	2	2	1	1	0	0	0	0	1	2	0	0	0	1	1	1	1	0	2	0	0	0	0	0	1	1	0	0
0.12	0.1201	0.120101	0	2	1	54	3	3	1	1	23	2	1	0	2	1	1	1	1	1	2	0	0	0	1	0	0	1	1	1	0	0	0	0	0	1	1	0	0
0.12	0.1201	0.120102	0	2	1	60	2	3	1	1	23	2	1	0	2	1	1	1	1	1	2	0	0	0	1	0	0	1	1	1	0	0	0	0	0	1	1	0	0
0.12	0.1201	0.120103	0	2	1	45	4	2	1	1	23	2	1	0	2	1	1	1	1	1	2	0	0	0	1	0	0	1	1	1	0	0	0	0	0	1	1	0	0
0.12	0.1201	0.120104	0	2	1	36	3	2	1	1	23	2	1	0	2	1	1	1	1	1	2	0	0	0	1	0	0	1	1	1	0	0	0	0	0	1	1	0	0
0.12	0.1201	0.120105	0	2	0	54	3	3	1	1	23	2	1	0	2	1	1	1	1	1	2	0	0	0	1	0	0	1	1	1	0	0	0	0	0	1	1	0	0
0.12	0.1201	0.120106	0	2	1	62	2	3	1	1	23	2	1	0	2	1	1	1	1	1	2	0	0	0	1	0	0	1	1	1	0	0	0	0	0	1	1	0	0
0.12	0.1201	0.120107	0	1	1	30	4	2	1	1	23	2	1	0	2	1	1	1	1	1	2	0	0	0	1	0	0	1	1	1	0	0	0	0	0	1	1	0	0
0.12	0.1201	0.120108	0	2	1	42	4	2	1	1	23	2	1	0	2	1	1	1	1	1	2	0	0	0	1	0	0	1	1	1	0	0	0	0	0	1	1	0	0
0.12	0.1201	0.120109	0	2	1	24	3	2	1	1	23	2	1	0	2	1	1	1	1	1	2	0	0	0	1	0	0	1	1	1	0	0	0	0	0	1	1	0	0
0.12	0.1201	0.12011	0	2	1	33	3	2	1	1	23	2	1	0	2	1	1	1	1	1	2	0	0	0	1	0	0	1	1	1	0	0	0	0	0	1	1	0	0
0.12	0.1201	0.120111	0	1	1	24	3	2	1	1	23	2	1	0	2	1	1	1	1	1	2	0	0	0	1	0	0	1	1	1	0	0	0	0	0	1	1	0	0
0.12	0.1201	0.120112	0	1	0	36	2	2	1	1	23	2	1	0	2	1	1	1	1	1	2	0	0	0	1	0	0	1	1	1	0	0	0	0	0	1	1	0	0
0.12	0.1202	0.120201	0	2	1	42	4	2	1	1	19	2	1	0	2	1	1	1	1	1	2	0	0	0	1	0	1	0	1	2	0	0	0	0	0	1	1	0	0
0.12	0.1202	0.120202	0	2	1	36	4	2	1	1	19	2	1	0	2	1	1	1	1	1	2	0	0	0	1	0	1	0	1	2	0	0	0	0	0	1	1	0	0
0.12	0.1202	0.120203	0	2	0	38	3	2	1	1	19	2	1	0	2	1	1	1	1	1	2	0	0	0	1	0	1	0	1	2	0	0	0	0	0	1	1	0	0
0.12	0.1202	0.120204	0	2	1	30	3	2	1	1	19	2	1	0	2	1	1	1	1	1	2	0	0	0	1	0	1	0	1	2	0	0	0	0	0	1	1	0	0
0.12	0.1202	0.120205	0	2	0	24	3	2	1	1	19	2	1	0	2	1	1	1	1	1	2	0	0	0	1	0	1	0	1	2	0	0	0	0	0	1	1	0	0
0.12	0.1202	0.120206	0	2	1	32	3	2	1	1	19	2	1	0	2	1	1	1	1	1	2	0	0	0	1	0	1	0	1	2	0	0	0	0	0	1	1	0	0
0.12	0.1202	0.120207	0	2	1	18	2	2	1	1	19	2	1	0	2	1	1	1	1	1	2	0	0	0	1	0	1	0	1	2	0	0	0	0	0	1	1	0	0
0.12	0.1202	0.120208	0	1	1	23	4	2	1	1	19	2	1	0	2	1	1	1	1	1	2	0	0	0	1	0	1	0	1	2	0	0	0	0	0	1	1	0	0
0.12	0.1202	0.120209	0	2	1	16	4	2	1	1	19	2	1	0	2	1	1	1	1	1	2	0	0	0	1	0	1	0	1	2	0	0	0	0	0	1	1	0	0
0.12	0.1202	0.12021	0	2	1	42	3	2	1	1	19	2	1	0	2	1	1	1	1	1	2	0	0	0	1	0	1	0	1	2	0	0	0	0	0	1	1	0	0
0.12	0.1203	0.120301	0	2	1	60	3	3	0	0	16	3	1	0	2	1	1	1	1	1	2	0	0	1	1	0	1	1	1	2	0	0	0	0	0	2	1	0	0
0.12	0.1203	0.120302	0	2	1	72	2	3	0	0	16	3	1	0	2	1	1	1	1	1	2	0	0	1	1	0	1	1	1	2	0	0	0	0	0	2	1	0	0
0.12	0.1203	0.120303	0	2	1	78	2	3	0	0	16	3	1	0	2	1	1	1	1	1	2	0	0	1	1	0	1	1	1	2	0	0	0	0	0	2	1	0	0
0.12	0.1203	0.120304	0	2	1	62	3	3	0	0	16	3	1	0	2	1	1	1	1	1	2	0	0	1	1	0	1	1	1	2	0	0	0	0	0	2	1	0	0
0.12	0.1203	0.120305	0	2	0	48	3	2	0	0	16	3	1	0	2	1	1	1	1	1	2	0	0	1	1	0	1	1	1	2	0	0	0	0	0	2	1	0	0
0.12	0.1203	0.120306	0	2	0	44	3	2	0	0	16	3	1	0	2	1	1	1	1	1	2	0	0	1	1	0	1	1	1	2	0	0	0	0	0	2	1	0	0
0.12	0.1203	0.120307	0	2	1	36	3	2	0	0	16	3	1	0	2	1	1	1	1	1	2	0	0	1	1	0	1	1	1	2	0	0	0	0	0	2	1	0	0
0.12	0.1203	0.120308	0	2	1	27	2	2	0	0	16	3	1	0	2	1	1	1	1	1	2	0	0	1	1	0	1	1	1	2	0	0	0	0	0	2	1	0	0
0.12	0.1203	0.120309	0	2	0	12	3	1	0	0	16	3	1	0	2	1	1	1	1	1	2	0	0	1	1	0	1	1	1	2	0	0	0	0	0	2	1	0	0
0.12	0.1203	0.12031	0	2	1	20	2	2	0	0	16	3	1	0	2	1	1	1	1	1	2	0	0	1	1	0	1	1	1	2	0	0	0	0	0	2	1	0	0
0.12	0.1203	0.120311	0	2	0	24	2	2	0	0	16	3	1	0	2	1	1	1	1	1	2	0	0	1	1	0	1	1	1	2	0	0	0	0	0	2	1	0	0

## Sheet: CODE
	0	1	2	3	4	5	6	7	8	9	10	11	12
upizila		Sylhet sadar	South Surma	Biyani bazar	Gulabgonj	Jainta	kanaighat	Gowainghat	Zakiganj	Bishwanath	Balaganj	Fenchuganj	Companiganj
Result	Negative	Positive
Breed		Cross-breed	Local Breed
Gender	Male	Female
INTEGRATED FARMING	No	Yes
TYPE OF INTEGRATED FARMING	None	DAIRY AND BEEF FARMING	DAIRY AND OTHER DOMESTIC FARMING
HOUSING SYSTEM		INTENSIVE	SEMI INTENSIVE	FREE RANGE
VENTILATION SYSTEM		POOR	MEDIUM	EXCELLENT
SUPPLY OF BALANCED RATION	No	Yes
SOURCE OF WATER SUPPLY		DEEP TUBE WELL	POND	RIVER	OTHER
GRAZING FACILITY	No	Yes
TYPE OF GRAZING FACILITY	None	ROTATIONAL SYSTEM	STRIP SYSTEM	SET STOCKING SYSTEM
mixed with wild Animals	No	Yes
WEANING OF CALVES	No	Yes
CALVES KEPT TOGETHER	No	Yes
LENGTH OF TIME CALVES KEPT TOGETHER	None	UPTO 6 MONTH	UPTO 1 YEAR	UPTO 1.5 YEAR
FOOTBATH	No	Yes
USE OF DISINFECTANT IN FOOTBATH	No	Yes
USE OF DISINFECTANT IN FARM	No	Yes
CLEANING OF BARN	No	Yes
USE OF DISINFECTANT in barn	No	Yes
PROPER DRAINAGE SYSTEM	No	Yes
CLEANING OF INSTRUMENT	No	Yes
PRESENCE OF WILDLIFE around the farm	No	Yes
SANITARY CONDITION OF CALVING SITE		POOR	MEDIUM	EXCELLENT
CHRONIC COUGH IN LAST 6 MONYH	No	Yes
SUFFERED FROM TB IN LAST 2 YEARS	No	Yes
CATTLE BEEN TESTED WITH TUBERCULIN	No	Yes
CATTLE DIED OF TB	No	Yes
DISPOSAL OF CARCASS	None	BURIAL	INCINERATION	THROW IN OPEN AREA
REPLACEMENT STOCK		BY AI	BY BULL	BY PURCHASE FROM OTHER SOURCE
STAFFS OF PERSONAL HYGIENE	No	Yes
STAFF HAVING TB	No	Yes
PRESENCE OF TB AT PRESENT IN STAFF	No	Yes

## Sheet: Co-ordinates
questionnaire no./Herd Id.	X-Co-ordinates	Y-Co-ordinates	Upzila
0.0101	24.9113	91.8965	Sylhet Sadar
0.0102	21.914	91.8946	Sylhet Sadar
0.0103	24.9236	91.9122	Sylhet Sadar
0.0104	24.927	91.9493	Sylhet Sadar
0.0105	24.9149	91.899	Sylhet Sadar
0.0201	24.8822	91.783	Dakshin Surma
0.0202	24.8823	91.7832	Dakshin Surma
0.0203	24.8817	91.7828	Dakshin Surma
0.0204	24.8818	91.7815	Dakshin Surma
0.0301	24.831	92.1703	BeaniBazaar
0.0302	24.8307	92.1694	BeaniBazaar
0.0303	24.8303	92.1624	BeaniBazaar
0.0304	24.9287	92.2062	BeaniBazaar
0.0401	24.8436	92.0409	Golapganj
0.0402	24.8474	92.0491	Golapganj
0.0501	25.111	92.118	Jaintapur
0.0502	25.1574	92.0985	Jaintapur
0.0503	25.1224	92.117	Jaintapur
0.0504	25.124	92.117	Jaintapur
0.0505	25.1344	92.1289	Jaintapur
0.0601	25.0093	92.2503	Kanaighat
0.0602	25.0086	92.2521	Kanaighat
0.0603	25.0082	92.253	Kanaighat
0.0604	25.0355	92.2201	Kanaighat
0.0605	25.0009	92.2534	Kanaighat
0.0701	25.0904	91.9806	Gowainghat
0.0702	25.0959	91.9823	Gowainghat
0.0703	25.0963	91.9821	Gowainghat
0.0704	25.0942	91.9834	Gowainghat
0.0705	25.0975	91.9811	Gowainghat
0.0801	24.9132	92.2806	Zakiganj	Positive farm
0.0802	24.9135	92.2805	Zakiganj
0.0803	24.9128	92.2804	Zakiganj
0.0804	24.9134	92.2799	Zakiganj
0.0805	24.9152	92.3083	Zakiganj
0.0901	24.7846	91.6683	Biswanath
0.0902	24.7841	91.668	Biswanath
0.0903	24.7843	91.6673	Biswanath
0.0904	24.7844	91.6683	Biswanath
0.1001	24.6552	91.836	Balaganj
0.1002	24.6598	91.8255	Balaganj
0.1003	24.6643	91.823	Balaganj
0.1101	24.652	91.983	Fenchuganj
0.1102	24.685	92.003	Fenchuganj
0.1103	24.6733	91.9635	Fenchuganj
0.1201	25.0818	91.7588	Companiganj
0.1202	25.0864	91.7584	Companiganj
0.1203	25.0839	91.7581	Companiganj
